# Supplementary material for: Traits linked to natural variation of sulfur content in Arabidopsis thaliana
Source: J Exp Bot. 2023 Oct 13;75(3):1036–50. doi: 10.1093/jxb/erad401 (PMC10837017; doi:10.1093/jxb/erad401)
Supplement: erad401_suppl_Supplementary_Tables_S1-S8 [file erad401_suppl_supplementary_tables_s1-s8.xlsx]

## Sheet: Supp.Tab.S1 
Supplementary Table S1. Ionomics data for 174 overlapping accessions between Baxter et al., 2007 and Campos et al., 2021 were used to perform PCA (principal component analysis), and select three groupd of accessions with low, mid and high S content.
info for accessions					new analysis			Baxter et al., 2007																			Campos et al., 2021
Accession_ID	Accession_Name	Country	Latitude	Longitude	Prin1	Prin2	Prin3	S34 (mg/kg)	Li7 (mg/kg)	B11 (mg/kg)	Na23 (mg/kg)	Mg25 (mg/kg)	P31 (mg/kg)	K39 (mg/kg)	Ca43 (mg/kg)	Mn55 (mg/kg)	Fe57 (mg/kg)	Co59 (mg/kg)	Ni60 (mg/kg)	Cu65 (mg/kg)	Zn66 (mg/kg)	As75 (mg/kg)	Se82 (mg/kg)	Rb85 (mg/kg)	Mo98 (mg/kg)	Cd111 (mg/kg)	Li-leaf	Na-leaf	Mg-leaf	P-leaf	S-leaf	K-leaf	Ca-leaf	Mn-leaf	Fe-leaf	Co-leaf	Cu-leaf	Zn-leaf	As-leaf	Se-leaf	Rb-leaf	Sr-leaf	Mo-leaf	Cd-leaf
6203	TDr-18	Sweden	55.7714	14.1208	2.15655	-1.34424	2.11507	5645.04	25.27	127.43	1027.64	11207.9	10587.9	50090.1	64415.3	82.24	118.48	0.58	7.26	12.72	113.82	0.24	10.73	114.22	6.91	0.69	15.9619	767.525	6106.09	15782.5	9753.2	74016.6	41007.9	221.512	138.691	2.19431	7.99108	90.0802	0.971965	66.3889	432.848	65.4235	3.94113	2.25648
7514	RRS-7	US	41.5609	-86.4251	1.23182	1.10008	2.81828	7556.11	31.99	128.29	600.2	10028.5	7478.19	53938.3	66075.5	93.38	120.72	0.58	7.02	13.46	125.67	0.22	10.78	120.49	4.31	1.42	15.5102	861.021	4636.42	15963.6	10019.4	82734.4	41355.2	233.164	143.945	2.25225	9.64297	91.2221	0.896697	66.1979	437.837	64.8134	4.94426	2.53883
7521	Lp2-6	Czech Republic	49.38	16.81	2.07901	0.298056	0.953188	8445.72	29.05	142.05	1101.23	9543.2	7891.84	48672.6	61414.8	108.85	117.89	0.4	7.27	15.16	135.17	0.44	9.67	97.85	6.24	0.77	14.9139	1165.14	5230.19	15508.8	10109.6	66684.2	43733.9	231.383	136.065	1.88318	8.57124	82.193	1.00575	63.1344	391.802	67.5631	4.37801	2.16077
7316	Rhen-1	NED	51.9667	5.56667	3.39712	3.38443	3.00033	5320.53	34.2	166.27	627.17	9716.11	8418.86	50785.3	70658.6	87.02	130.38	0.52	7.44	11.2	119.97	0.47	9.53	105.38	4.64	1.1	15.9518	902.565	4579.4	14422.7	10127.1	70028.9	42095.8	259.48	139.144	3.22335	9.38965	98.482	1.20903	67.2436	386.683	68.3338	4.92867	3.1819
7411	Wl-0	GER	47.9299	10.8134	-2.14299	-1.95162	4.10016	7779.79	22.36	134.37	987.45	9769.97	9616.84	59910.4	61718.5	111.4	115.16	0.64	6.4	12.28	95.64	0.48	10.67	125.66	7.31	0.9	14.1524	1299.88	4996.73	16379.7	10223	92014.3	39538.7	217.74	139.357	2.47134	6.75269	92.7315	1.05871	67.883	488.719	65.427	3.75802	2.40375
7516	V√•r2-1	Sweden	55.58	14.334	-3.47401	3.33189	0.991251	9596.34	26.07	98.55	606.65	8741.51	10027.8	64676.8	54509.5	86.3	111.3	0.4	6	14.93	125.39	0.26	11.62	140.37	12.27	1.27	16.2881	1095.98	4517.7	16593.3	10255.3	71991.1	40896.4	247.237	136.498	2.70143	8.89264	99.5549	0.985174	70.5566	417.066	63.4478	12.0059	2.78351
7525	Rmx-A180	US	42.036	-86.511	0.485026	-0.98329	1.39673	8406.64	33.33	120.32	576.46	10293.8	7076.39	52154.6	61810.7	93.29	114.27	0.67	6.57	12.25	113.16	0.31	12.35	122.03	11.95	1.23	14.858	1090.95	5258.8	14576.5	10531.9	79673.2	42097	226.546	142.323	2.34697	7.58182	85.8052	0.841593	64.2358	438.759	66.0613	16.4233	2.46373
7424	Jl-3	Czech Republic	49.2	16.6166	0.891463	2.79966	2.58716	7254.97	25.35	131.18	329.67	8954.85	10150.7	49932.5	66016.3	105.86	121.93	0.48	7.11	14.62	131.24	0.44	9.8	104.91	7.43	1.45	14.7844	593.895	4850.85	15216.1	10723.9	76987.4	41817.5	228.836	138.958	2.03552	7.80443	98.4294	0.938692	55.8459	425.168	69.0522	2.79255	3.01379
7382	Utrecht	NED	52.0918	5.1145	-0.390599	0.333421	3.54753	7803.36	33.21	144.12	650.21	10438.7	8916.29	50161	59302.4	133.7	112.34	0.67	6.37	12.7	108	0.55	9.85	119.19	9.33	1.36	14.4689	1050.88	5381.89	17342.9	10736.3	77847.3	40637.7	213.69	138.964	2.26832	7.29998	110.782	0.985252	61.4816	445.874	65.9378	5.82464	2.4915
7206	Kro-0	GER	50.0742	8.96617	1.59855	-1.9944	1.34437	9134.92	33.37	135.14	800.65	10053.6	8888.84	46226.8	64564.7	83.14	118.18	0.53	7.01	11.54	101.59	0.64	12.55	100.35	8.08	1.01	14.494	944.057	5449.91	17545.4	10783	71187.9	40904.2	218.352	139.681	2.37873	7.39677	82.4441	0.970146	60.0951	390.504	68.3904	8.27289	2.38758
6124	T690	Sweden	55.8378	13.3092	4.54423	1.11932	0.410848	5802.42	29.48	131.01	1251.85	10017.8	9667.61	44219.7	70168.2	94.83	125.28	0.49	7.61	14.34	108.2	0.32	11.09	94.97	9.13	1.59	15.3443	1331.09	4873.22	16747.9	10788.3	64509.9	45405.6	214.04	141.73	2.37233	7.96806	87.2588	0.930657	52.4272	366.169	71.0001	11.8692	2.55898
6933	LL-0	Spain	41.59	2.49	1.38915	-2.69198	-0.546795	10557.2	29.01	112.95	1019.18	10233.3	9679.48	45684.8	66855.4	70.95	117.3	1.15	7.9	9.77	128.33	0.63	14.72	98.85	2.27	1.29	14.2383	1407.49	4939.85	15498.4	10815.6	69412.1	42840.7	221.187	139.37	3.37295	7.73878	88.1134	0.924013	71.5169	407.61	65.653	1.33833	2.2821
6939	Mt-0	LIB	32.34	22.46	-0.381281	2.99687	1.9107	9477.24	19.7	145.14	406.3	9438.73	9551.14	56848.1	61065.7	131.57	118.54	0.47	6.62	16.42	149.59	0.64	10.81	115.58	5.07	0.96	14.5697	998.786	4683.96	15178.3	10858	63876.4	41397.7	222.29	141.436	2.59108	7.72691	99.9484	0.972646	67.1347	405.306	69.9226	3.94123	2.82232
8354	Per-1	Russia	58	56.3167	6.06372	-1.73556	1.93467	8842.66	38.13	153.01	603.3	11139.6	8372.19	46977.3	69343	86.7	125.52	0.51	7.1	11.23	93.39	0.46	10.23	97.38	4.22	1.26	15.5483	1009.34	5534.85	15808.5	10864.3	67530.9	48155.1	218.142	142.376	1.82562	8.07406	84.1854	0.906892	53.2052	391.255	77.1851	5.90691	2.33266
8422	Fj√§1-1	Sweden	56.06	14.29	0.0855314	4.60911	-0.833206	7655.29	28.86	106	739.42	9084.1	10795.7	42500.3	58484.9	113.44	104.54	0.59	6.47	14.95	136.78	0.3	9.91	99.88	7.48	0.99	14.778	891.943	4521.28	15320.2	10975.5	62263	42011.8	247.697	144.348	2.72574	9.34252	101.176	0.912192	59.9039	329.31	66.347	12.0434	2.48155
6076	Rev-2	Sweden	55.6942	13.4504	1.03488	-0.238392	0.165601	8493.8	33.59	120.39	1242.5	9686.04	8914.28	43242.5	61232.2	113.26	115.09	0.61	6.51	13.62	70.44	0.41	12.14	98.27	11.44	0.75	14.3871	1030.92	5211.19	16462.5	10980.6	67670.4	42647.2	238.205	139.647	2.68505	7.56829	91.5834	0.936906	63.3731	374.073	71.3335	8.52226	2.25557
5832	App1-16	Sweden	56.3333	15.9667	2.47905	4.23818	2.14704	3927.33	27.5	136.23	662.92	9321.94	8995.49	37500.7	63159.9	145.59	122.07	0.66	6.85	14.43	110.84	1	6.31	77.92	9.55	1.48	14.6908	890.477	4543.6	16970.5	10981.9	68518.6	41693.8	244.316	142.862	3.29121	8.46703	86.2296	1.07242	52.3645	349.946	64.2148	11.7137	2.46857
6202	TDr-17	Sweden	55.7717	14.1206	1.27259	0.950317	2.75858	6699.16	28.15	142.93	933	9821.66	9199.68	53056.5	64794.9	102.88	118.8	0.67	7.3	14.22	100.79	0.51	10.14	113.15	6.62	1.37	15.0597	845.46	4911.82	16605.6	11006.9	74080.7	41554.3	227.552	138.727	2.36473	8.06908	90.5455	0.86553	56.5062	410.996	67.1022	8.84587	2.57409
6242	Tomegap-2	Sweden	55.7	13.2	0.711819	0.716391	1.544	7840.58	25.92	139.76	708.37	10483.1	8478.55	46359.7	62275.1	95.4	117.82	0.64	7.09	11.67	156.08	0.58	11.51	97	5.89	1.18	14.469	880.771	4977.88	17288.4	11152.8	69355.2	41663	224.455	135.051	3.18809	7.73436	101.897	1.04796	63.8881	406.969	69.0036	3.24516	2.59003
8240	Kulturen-1	Sweden	55.705	13.196	-2.04371	3.49456	1.19856	9171.68	24.5	111.54	685.84	8965.64	9695.49	54556.8	61890.8	109.44	120.51	0.38	6.79	14.09	151.5	0.38	10.81	116.61	7.82	1.06	14.598	777.769	4167.78	17940.1	11163.5	74666.7	39238.8	242.561	142.543	2.14861	8.99469	106.183	0.967767	74.4134	400.057	60.189	4.56087	2.96253
7158	Gr-5	Austria	47	15.5	2.46457	0.0891373	2.32022	5842.85	26.39	121.67	927.63	11162.1	9850.64	53868	65386.8	93.41	121.14	0.5	7.18	13.31	150.56	0.65	9.34	115.65	5.76	0.89	14.5661	813.078	5377.87	16844.7	11260.3	68355.6	43230.8	225.798	139.167	1.68634	7.24888	99.2698	1.15949	64.2037	383.62	71.5343	3.88901	2.4435
8297	Ge-0	SUI	46.5	6.08	-2.35744	2.74869	-0.702718	11096.3	14.75	106.97	757.98	8280.22	11636.6	45354.5	57123.7	102.62	106.48	0.67	6.31	12.74	120.19	0.2	8.15	95.56	8.8	0.97	15.4102	1046.85	4842.68	13968.2	11314.3	73793	42093.2	237.553	138.886	2.7227	9.10514	94.579	0.891123	59.4181	460.454	63.2012	7.5124	2.57003
7520	Lp2-2	Czech Republic	49.38	16.81	3.45179	-2.37861	0.83766	10229.9	33.06	140.6	1059.9	10414.3	9094.94	51495.5	69471.2	73.88	124.78	0.41	7.2	10.47	99.08	0.55	13.02	104.71	5.54	1.23	14.9275	1251.79	5101.31	16104.1	11386.5	67517.7	43933.9	224.498	143.339	1.85921	7.40199	89.8699	0.881346	60.5653	388.673	71.5848	1.13047	2.33637
6909	Col-0	US	38.3	-92.3	3.39667	-0.653162	-0.895539	9668.33	29.18	147.31	914.23	9884.83	7961.56	41755.7	62071.1	91.11	114.2	0.53	6.91	12.78	131.92	0.44	12.27	86.83	8.37	1.13	14.9859	1040.45	5713.7	15683.6	11406.8	63418.8	46927.8	211.182	143.924	1.91036	7.70913	90.0189	1.07685	68.8446	360.224	75.1219	5.9664	2.27116
6919	Ga-0	GER	50.3	8	1.32641	0.631317	-0.983333	10080.1	27.25	115.06	2017.1	8932.95	9501.17	42995.4	61496.7	115.03	119.57	0.61	6.59	14.38	122.28	0.33	9.77	91.97	5.06	1.34	14.294	1761.03	4831.23	16410	11409.7	71228.4	46301.4	231.37	142.606	2.76863	7.7099	88.1831	0.977159	63.4528	369.655	68.3393	3.71016	2.35837
6020	Fj√§1-5	Sweden	56.06	14.29	0.18881	-0.588217	1.83319	5588.22	29.53	135.12	1091.07	10350.5	8926.29	47795	59502.6	109.28	113.01	0.59	6.52	11.26	130.28	0.44	10.23	101.05	12.32	1.07	14.2359	1051.83	5470.09	18564.7	11425.4	70187	41538.2	225.367	135.728	3.12799	7.75451	90.1965	0.984226	65.3221	438.906	69.681	8.35622	2.2671
8335	Lund	Sweden	55.71	13.2	0.961591	0.863175	1.08612	7053.83	22.65	122.57	784.7	9707.56	10573.3	43459.4	62606.6	91.26	118.55	0.6	7.2	12.89	127.23	0.59	6.91	84.3	8.08	1.21	14.0455	1030.81	4722.72	17635.3	11472.3	71771.1	40647.1	224.537	141.678	3.61448	6.99659	86.8544	1.09413	57.3064	383.469	66.6517	9.75527	2.34202
6985	Zdr-6	Czech Republic	49.3853	16.2544	0.88912	1.29336	1.10928	8902.14	28.27	108.8	1160.66	10168.1	8513.53	48253.8	64650.7	127.35	118.01	0.59	6.89	13.64	134.68	0.71	11.18	103.68	1.83	1.37	14.0992	990.179	5217.78	15855.6	11490.9	70623.4	41515.1	255.633	138.204	2.52042	7.27287	96.8801	1.00486	70.197	406.507	70.8711	1.0763	2.70041
7282	Or-0	GER	50.3827	8.01161	-0.253734	2.31617	-0.914651	9243.68	25.99	136.73	539.07	8907.5	9087.17	44671.4	60739.6	97.04	111.98	0.46	6.15	12.91	90.27	0.31	10.24	95.79	15.67	1.31	15.5433	919.463	4652.27	15919.4	11512.7	68529.2	43129.6	237.924	142.457	2.45374	8.2253	92.5121	1.04584	74.8287	381.857	66.2811	17.3128	2.50765
7515	RRS-10	US	41.5609	-86.4251	3.45419	0.10906	-0.517721	8551.02	27.51	126.7	2101.73	10008.2	8950.02	54059.3	67856	115.89	127.13	0.53	7.28	13.09	144.45	0.31	11.64	117.59	7.64	0.99	15.1229	1547.92	4963.77	13990.2	11530.7	64040.3	46457.4	242.091	143.179	2.19046	7.83536	91.1595	0.872377	66.9626	365.831	71.5314	4.66884	2.30309
8244	PHW-34	France	48.6103	2.3086	-3.75959	4.99127	1.3909	9266.42	20.87	143.81	337.16	8729.4	8174.71	55340.9	54696	129.34	111.34	0.41	5.93	16.37	155.57	0.48	10.43	110.26	9.64	0.97	14.5605	151.182	4148.12	15059.8	11540.9	66436.9	38189	234.067	135.534	2.69805	9.1258	100.872	0.943246	73.1001	421.972	61.9642	8.65416	2.86275
8256	B√•1-2	Sweden	56.4	12.9	4.60589	0.322641	-1.35225	9216.39	26.94	118.7	679.29	10082.6	8822.05	45310.6	65556.9	89.6	120.75	0.57	7.02	11.74	134.38	0.46	9.25	94.68	9.2	1.32	15.1439	1083.4	5177.8	13629.6	11572.3	61119	52096.7	228.536	143.06	2.08139	7.89238	86.7096	1.00074	66.0104	352.963	73.9848	8.01584	2.28125
7026	Boot-1	UK	54.4	-3.2667	0.54271	-1.18865	-0.577781	8995.09	34.03	139.2	1866.42	9523.18	9545.78	41986	58941.1	99.17	110.64	0.78	6.52	11.08	127.83	0.6	14.15	91.09	10.18	0.85	14.9977	2146.75	5090.94	17385.4	11594.7	67728.1	43106.4	214.488	137.834	2.25673	7.2468	90.8418	1.16319	62.9079	396.115	70.4994	5.56492	2.85392
6921	Got-7	GER	51.5338	9.9355	0.768436	-1.05975	1.16035	8144.89	25.75	133.1	942.76	9735.02	8527.93	50500	62371.7	96.9	116.16	0.56	6.96	11.73	127.24	0.56	10.77	102.16	9.68	1.43	15.4423	1183.93	5152.29	15378.2	11650.3	77682.4	43449.7	235.028	138.723	1.71816	7.02516	86.2389	1.02038	63.9282	461.5	64.6662	5.02242	2.26203
6944	NFA-8	UK	51.4083	-0.6383	2.52928	-1.89934	0.181693	8781.81	31.58	127.07	1573.58	10144.2	7537.3	54419.9	64853.2	87.93	118.74	0.52	6.93	12.01	129.27	0.29	11.62	117.78	6.53	0.72	15.488	1522.59	5267.21	14542.4	11652.1	69813.1	45834.7	228.863	139.785	1.77104	7.76643	89.9409	0.849169	64.3938	384.267	69.7434	4.46361	2.21096
1925	MNF-Che-2	US	43.5251	-86.1843	0.144308	0.455963	-1.34574	9384.84	32.69	124.56	1529.01	8874.39	9340.45	41127.9	59430.4	93.74	110.04	0.65	6.6	12.94	122.04	0.57	12.26	91.17	9.06	1.22	14.9552	1722.38	4784.17	16584.5	11738.4	65009.3	42049.3	223.506	140.168	1.82664	8.67054	91.1989	1.06779	72.6608	401.287	67.1327	6.05025	2.52439
6970	Ts-1	Spain	41.7194	2.93056	0.488838	-1.33266	-4.01985	12098.6	28.23	124.53	2504.59	9451.02	8465.76	40892.1	63863.6	77.9	115.22	0.95	7.3	11.49	119.95	0.38	16.2	90	8.15	1.18	15.8681	1761.49	4289.24	14316.4	11744	60566.3	42787.1	221.65	135.788	3.18382	7.46485	95.9636	0.952087	82.7338	380.023	64.7835	5.98977	2.31086
7384	Ven-1	NED	52.0333	5.55	2.97749	0.493667	0.525332	8698.41	33.98	133.1	736.65	9857.5	8918.18	54232.9	69595.7	123.09	126.56	0.55	7.55	11.58	173.93	0.36	10.49	117.98	6.07	1.17	14.9186	1075.72	4454.1	15578.9	11759.9	60862.2	41280.8	236.44	145.374	2.08341	8.08787	81.2301	1.12235	66.9376	369.572	67.4384	12.076	2.29456
6940	Mz-0	GER	50.3	8.3	0.767151	1.26416	-1.81753	9982.02	27.56	109.56	733.35	9184.52	8521.87	36129.1	64877.7	82.58	114.75	0.49	7.14	14.88	114.68	0.33	13.43	80.43	8.83	1.2	14.5036	1000.82	4710.79	15340.4	11770.4	71706.2	43441.3	232.887	142.507	3.56484	8.04302	88.1788	1.05774	70.801	385.085	67.2278	4.94302	2.62584
7102	Do-0	GER	50.7224	8.2372	2.21177	0.458727	0.815383	9296.72	27.93	134.75	539.01	8991.72	8987.54	48843.6	67625.4	159.56	123.1	0.53	7.3	13.06	140.56	0.37	12.18	98.34	5.84	0.81	14.8738	784.042	4654.11	16223.5	11787.2	74496.3	45465.5	239.047	143.554	1.9066	8.26175	83.1833	0.896403	64.0735	373.48	70.236	3.86989	2.14389
7523	Pna-17	US	42.0945	-86.3253	2.49965	0.936024	-1.12524	8019.41	28.7	115.79	492.82	9537.36	8666.07	48061.7	63314.5	89.81	117.72	0.54	6.83	11.9	158.68	0.31	11.32	106.04	6.81	1.06	16.2771	889.146	4852.26	16586.7	11790.1	58874.4	46289.2	238.247	142.551	2.13131	8.68504	90.727	0.868074	76.3678	345.549	70.9863	4.84025	2.21415
6959	Rennes-1	France	48.5	-1.41	1.20691	-0.251753	0.0605453	8285.89	30.62	130.82	1057.55	8449.27	8266.85	43608.3	64784.4	116.16	117.29	0.61	7.18	13.5	120.66	0.5	12.69	95.9	9.25	0.92	14.8992	1327.53	4273.83	15908.7	11795.6	69376.4	44542.1	224.248	140.331	2.24524	7.52579	88.0578	0.996762	70.9097	455.471	74.9943	6.91887	2.39755
7430	Nc-1	France	48.6167	6.25	-1.93149	2.50663	0.630514	10436	24.83	128.55	620.04	8755.18	10429.2	54995	57677.6	119.15	110.83	0.7	6.43	11.64	128.85	0.29	12.35	121.21	5.43	1.6	15.0154	847.296	4891.99	17361.2	11824.4	70481.7	43232.4	274.969	137.812	2.42458	7.88639	95.3985	0.918834	70.3834	391.845	67.3757	4.386	2.8226
6098	T1080	Sweden	55.6561	13.2178	1.43789	-1.0257	1.42751	7549.8	23.28	138.39	871.78	10334.3	8475.02	53587.2	65762.4	81.4	120.96	0.65	7.36	11.55	127.98	0.25	11.8	115.83	2.61	1.15	14.7616	1197.72	5101.15	15427.4	11856.4	76773.1	43171.7	225.537	139.535	2.29099	8.22358	89.8198	1.05148	66.8303	400.981	67.0536	2.89922	2.39049
6961	Se-0	Spain	38.3333	-3.53333	-2.38599	-1.40561	3.10282	8321.33	24.3	134.2	809.35	8982.72	8244.4	58206.9	64505.4	79.37	121.96	1.05	7.42	11.59	99.66	0.38	9.95	117.53	9.36	1.01	14.2863	1015.8	4120.8	15197.9	11911.2	86259.6	39935.7	218.004	133.2	3.94621	7.39108	89.9349	0.968837	68.8591	535.79	64.379	6.35455	2.74717
7075	Cit-0	France	43.3779	2.54038	-0.158465	-0.323988	-1.0592	9894.76	29.5	109.53	1145.67	8844.18	8771.84	47091.9	62014.1	85.91	115.72	0.55	7.02	14.33	129.15	0.53	14.08	104.89	7.13	1.12	15.2787	1683.24	4617.73	15185.3	11922.4	72387.6	42195.5	223.415	139.343	2.44993	8.06284	87.4312	0.846706	69.2372	411.163	65.6314	7.12321	2.3967
7438	N13	Russia	61.36	34.15	3.31692	0.430815	1.52439	7779.43	36.38	168.49	1124.91	10817	10082.5	43280	64722.4	122.91	121.58	0.79	7.83	13.29	110.61	0.65	10.23	95.46	7.06	1.41	14.6099	1282	5017.43	17171.6	11926.9	67436.5	43337.9	236.309	140.374	2.58417	8.18965	88.3613	1.10786	66.0678	379.267	68.4343	4.29425	2.43291
7166	Hey-1	NED	51.25	5.9	-1.14775	-0.0630191	0.0497632	10016.6	24.19	132.11	618.94	9559.21	10480.3	49831.5	59851.9	116.42	113.54	0.54	6.55	13.43	134.78	0.46	13.32	113.49	5.5	0.9	13.9123	927.226	4907.94	16864.8	11929.6	70317.4	41453	234.448	142.589	2.11081	7.7355	86.767	1.00146	82.8274	381.959	67.7846	4.50494	2.34905
6112	T540	Sweden	55.7967	13.1044	0.335068	0.723943	-0.00676739	9258.74	25.26	124.35	658.52	9720.71	9637.44	51578.5	61840.6	101.27	115.71	0.35	6.78	12.29	140.25	0.34	10.88	104.61	10.43	0.94	14.5695	765.004	5411.21	17211.2	11942.2	66398.2	42376.3	234.481	139.321	2.26249	8.28309	89.0462	0.949021	62.2725	353.347	64.9536	9.79562	2.34195
7460	Da(1)-12	Czech Republic			1.19344	1.75263	0.180659	9136.51	31.14	123.07	808.56	10306.4	9196.77	40097.4	65965.5	114.64	121.54	0.55	7.1	14.7	129.25	0.48	12.65	92.16	6.38	1.4	14.1905	933.903	5178.89	14941.2	11970.6	72458	41315.1	236.099	138.46	2.26191	8.22615	97.0971	0.950091	72.4702	436.751	68.5914	3.61579	2.9803
7263	Nz-1	New Zealand	-37.7871	175.283	0.781999	0.448058	0.494496	9262.79	30.33	120.7	808.24	9684.69	10272.8	51507.9	61969.5	104.18	114.56	0.57	6.78	12.59	130.07	0.37	11.26	112.94	8.43	0.98	15.3656	1095.96	4948.58	15796.2	11973.8	68929.4	43387.2	239.195	140.646	2.08152	7.22256	96.7071	0.923285	65.2692	406.673	72.9056	5.28904	2.58861
7346	Sten-0	GER	52.6058	11.8558	2.18531	-1.12288	0.458268	8533.26	34.21	138.91	1267.69	11288.1	9541.93	45193.2	65917.2	90.63	120.61	0.46	7.14	14.54	101.91	0.47	12.4	100.2	7.12	1.43	15.1615	1017.13	5655.38	16421.9	11991.3	67909.4	39312.9	211.309	138.889	1.42277	7.62971	93.4274	1.07297	73.1089	405.945	64.8432	3.64805	2.38431
6994	Ann-1	France	45.9	6.13028	-2.33264	-2.03979	2.54771	8878.17	33.63	124.63	1136.21	9405.93	7586.56	51625.1	55965.8	104.12	106.56	0.73	6.16	11.61	125.08	0.91	11.78	113.47	8.79	0.69	14.4825	1218.69	5158.57	16420.2	12020	82651.9	40720.4	224.872	139.244	2.46998	7.31561	95.8123	0.998965	62.1861	506.321	63.5421	6.76263	2.26728
6744	CSHL-5	US	40.8585	-73.4675	-0.266459	-2.29915	1.37853	8518.84	32.88	141.09	2927.47	9413.44	8491.14	59353.3	66508.6	92.15	118.73	0.61	7.16	11.44	94.18	0.41	13.25	128.53	4.47	0.63	14.6065	1871.71	4145.42	16321.4	12033.5	78099.6	42274.5	258.976	138.282	1.91571	8.06249	85.8322	0.908519	72.0807	457.335	65.903	2.74955	2.5101
8231	Br√∂1-6	Sweden	56.3	16	0.806692	0.852933	2.08948	5032.69	26.39	134.21	810.98	9450.22	8792.76	49520.5	58803.2	118.55	123.17	0.56	6.64	12.9	137.33	0.54	9.67	103.42	8.03	0.78	13.9813	974.836	5261.1	17433.2	12063.8	73392.1	42802.3	237.937	142.077	2.53915	8.00008	91.8983	0.942104	57.687	368.193	66.03	7.2351	2.2687
8311	In-0	Austria	47.5	11.5	0.984138	-1.72142	1.94578	6671.89	33.56	126.76	1333.97	10428.5	7877.41	50126.7	66679.3	100.85	135.43	0.52	6.93	12.7	114.19	0.85	12.23	99.78	6.68	1.06	13.533	1373.25	5122.88	15975.7	12068.1	76751.4	39800.8	219.091	135.614	2.87781	7.53486	96.1372	0.919555	73.9726	442.945	64.3827	6.14693	2.32773
7355	Tiv-1	Italy	41.96	12.8	2.7218	-0.871116	-1.33672	9536.33	30.49	112.27	1104.67	10369.1	8285.08	37743.6	70768.7	119.32	127.53	0.81	7.57	10.9	161.41	0.43	12.75	84.97	7.36	1.12	15.6017	1484.01	4724.53	16938	12073	66823.7	42037.2	228.196	141.109	1.97533	8.30811	89.628	0.93039	70.3192	437.521	62.2006	5.29777	2.29974
7062	Ca-0	GER	50.2981	8.26607	1.29526	-2.43015	1.0776	8713.31	26.78	131.53	753.12	9869.49	9665.01	51038.1	67729.4	96.29	125.39	0.58	7.37	10.38	111.05	0.33	10.3	110.12	7.31	0.75	14.808	1084.83	4830.75	16590.8	12079.7	74425.7	42708.5	222.252	138.623	2.56064	6.77467	87.5061	1.04767	75.3674	435.484	70.9063	8.87363	2.21795
6085	Sparta-1	Sweden	55.7097	13.2145	2.15774	-0.896309	1.66449	8490.47	28.99	125.16	938.78	10231.4	9262.48	57925.7	65786.3	103.73	125.42	0.5	7.44	12.28	111.81	0.45	10.98	118.03	6.33	1.22	14.011	1245.27	4792.67	15863.2	12085.5	68239.1	42062.3	225.835	142.735	2.80414	6.62637	86.5008	0.989868	62.6814	382.598	75.9292	3.86561	2.62135
6943	NFA-10	UK	51.4083	-0.6383	2.42257	1.15242	-2.77592	8805.56	29.89	120.85	1478.62	10190.8	8663.27	44239.1	66630.8	74.12	119.47	0.5	7.06	11.42	121.18	0.28	10.91	90.46	15.08	0.92	15.1263	1796.68	4848.5	15586.6	12114.6	61819.4	42497	247.97	142.93	1.842	8.75252	100.767	0.87304	69.0393	332.766	65.9174	20.9421	2.3013
8325	Lip-0	Poland	50	19.3	0.580908	-1.57028	1.13649	9903.74	32	161.33	950.61	10162.1	7997.25	50864.5	65095.3	108.14	122.33	0.73	6.74	10.87	105.72	0.46	12.03	109.83	10.86	0.8	14.1804	1011.75	5237.09	15890.5	12118.7	67134.9	40728.7	224.619	137.284	2.49505	7.85491	93.3064	0.923098	69.4189	385.782	64.248	1.48323	2.37865
8343	Na-1	France	47.5	1.5	0.719729	2.46281	2.8407	8780.18	31.1	173.38	684.19	9670.43	8365.26	56807.8	64952.8	154.18	122.24	1.18	6.99	14.47	205.38	1.21	11.45	119.24	6.24	1.03	14.8563	737.576	4982.13	16408.9	12143	68242.1	42398.4	263.143	139.526	2.07111	8.26118	102.302	0.973619	76.5119	383.12	69.7038	0.816663	2.44011
8365	Rak-2	Czech Republic	49	16	-2.16692	-1.96427	0.667458	11979.6	28.27	117.85	577.21	9971.04	8851.59	49120.2	59494.2	113.1	111.47	0.84	6.67	12.53	93.89	0.51	14.88	110.19	5.73	1.23	13.3507	996.069	5463.46	17052.4	12205.9	78789.1	40233.5	221.351	137.835	2.7876	7.2483	90.4465	0.963761	72.2582	421.17	64.7878	3.80678	2.4552
7186	Kn-0	Lithuania	54.8969	23.8924	4.26661	3.46507	-1.88146	9364.73	29.11	140.87	803.33	10911.3	8300.32	38369.5	67813.7	127.78	125.73	0.59	7.48	11.97	254.53	0.52	12.02	76.22	7.37	1.17	15.5164	990.05	5210.01	14812.1	12220.1	56873.3	43573.8	247.552	142.036	2.32498	8.1777	108.457	1.14644	66.614	328.612	68.3606	4.13298	2.59425
6903	Bor-4	Czech Republic	49.4013	16.2326	3.38356	0.694189	-1.13061	8634.32	29.83	107.44	1195.79	10093.1	10134.8	40354.8	67138.3	117.83	121.9	0.53	7.28	13.66	124.36	0.56	11.44	88.74	5.67	1.28	14.9188	1123.99	5061.7	15530.9	12231.4	65154	45300.3	234.641	145.826	2.1481	7.90212	92.9777	0.951625	69.7346	374.246	69.6924	3.78896	2.29315
7333	Sei-0	Italy	46.5438	11.5614	-0.740517	-3.52276	1.13313	8525.22	30.66	130.63	1068.24	9658.91	8554.21	52718.2	59792.2	88.29	113.63	0.99	7.02	10.44	126.43	0.35	12.92	115.09	6.05	1.36	14.181	1191.75	5051.28	17096.1	12249.7	80119.8	41139.3	224.813	141.397	1.89838	6.41217	83.1374	0.895674	75.656	450.707	64.9822	3.99409	2.24228
7296	Petergof	Russia	59	29	-1.11969	-0.425824	1.10184	10207.7	29.75	124.68	770.45	9437.71	9242.4	51797.6	61159.5	88.95	115.54	0.52	6.62	12.9	116.85	0.41	13.32	117.94	6.9	1.19	14.888	1391.76	4688.56	17691.7	12251.6	83014.9	42534	240.208	139.734	1.82306	7.64307	95.3311	1.04456	68.1662	421.95	68.2655	3.83855	2.58308
8326	Lis-1	Sweden	56.0328	14.775	0.67271	-2.91376	1.96936	7478.87	32.64	129.1	842.33	10827.2	8440.96	54536.8	64824.1	95.14	119.52	0.53	7.1	10.94	102.36	0.82	10.22	112.54	7.67	1.22	14.3722	940.037	5362.89	16607.4	12283.7	72390.8	39278.2	215.907	137.2	1.74119	7.45897	84.5316	1.03054	79.0911	421.845	60.7489	3.32578	2.13917
6413	Ull3-4	Sweden	56.06	13.97	3.6035	0.926924	-0.260435	7999.28	29.24	118.09	693.18	10485.9	8274.37	50228.3	70521.9	80.97	127.22	0.4	7.56	12.72	109.57	0.36	10.41	107.41	9.17	0.96	14.3923	604.294	4921.31	15396.6	12308.3	60548.8	44252.4	227.538	137.149	2.21035	8.69934	95.778	0.95741	64.9524	292.473	72.6791	8.9599	2.45237
8236	HSm	Czech Republic	49.33	15.76	0.827813	4.94955	-0.211314	9240.55	27.08	119.41	565.19	10205.5	9097.24	43823.9	64032.5	112.4	122.51	0.44	7.17	14.57	159.51	0.69	12.85	95.02	6.34	1.61	14.3663	727.108	4955.65	16676.4	12309.9	64388.9	41900.1	260.962	137.412	2.75186	8.89756	104.774	0.999254	72.4367	366.539	70.4108	6.03146	3.3615
7306	Pog-0	Canada	49.2655	-123.206	-1.29963	-0.316946	-0.228087	10323.2	32.28	123.38	1149.11	9110.05	8193.18	49815.2	59676.2	77.66	113.27	0.6	6.53	11.68	170.29	0.38	15.89	124.1	7.08	1	14.7094	1566.87	4365.64	16374.7	12324.2	75196.7	41756.9	237.301	141.601	2.14676	8.26547	96.6663	0.983836	62.3871	406.677	66.6345	5.36182	2.48789
6109	T510	Sweden	55.7936	13.1233	5.04486	1.07108	0.909302	6728.28	31.42	125.74	925.66	10727	7565.59	50081.6	71034.1	98.29	128.35	0.54	7.75	13.5	107.08	0.38	9.86	105.01	6.29	1.35	15.3528	1001.71	5003.4	15578.9	12350.6	64542.3	44746.8	218.124	146.31	2.12957	9.12399	94.2144	0.886023	61.7425	353.039	71.6159	3.90065	2.65634
7181	Je-0	GER	50.927	11.587	2.00374	4.01375	-1.98528	8321.29	28.43	156.63	784.68	9803.59	6914.29	34274.2	61121.4	88.7	113.12	0.42	6.61	13.19	169.37	0.58	11.2	70.12	11.86	1.54	15.6599	961.109	4898.44	13691.4	12396.2	62661.9	41061.8	247.864	138.241	2.09422	8.16167	102.762	1.03397	68.3003	330.228	68.4679	10.2119	2.74796
7477	WAR	US	41.7302	-71.2825	0.520238	-0.728998	-1.2423	10240.3	29	132.6	995.5	10193.3	9465.85	48548.1	64176	95.64	121.19	0.49	7.14	13.44	170.62	0.46	12.82	103.94	7.84	0.9	14.5779	1000.92	4871.83	15688.9	12399	65064	41254.7	230.233	139.407	2.20357	7.69206	87.6646	0.977707	88.1363	389.467	65.09	5.04603	2.18869
6100	T1110	Sweden	55.6	13.2	1.21261	-1.27682	3.78545	6737.82	28.79	124.85	930.3	10305.9	9212.12	62821.5	68365.7	107.29	126.08	0.6	7.55	12.6	99.45	0.28	9.4	135.47	2.06	1.08	14.0956	1215.82	4749.59	15391.7	12425	80351	41609.3	230.911	139.641	2.47698	7.83155	86.7286	0.905622	59.61	448.56	69.6396	0.742989	2.54385
7008	Benk-1	NED	52	5.675	-0.146537	-3.72647	2.62735	8327.82	37.02	125.64	709.17	9728.85	8719.39	53844.5	62416	80.78	110.87	0.58	6.68	10.91	119.29	1.05	11.76	126.12	7.14	0.82	14.7086	1104.71	5148.93	16086.8	12427.7	81403.4	42692.7	215.508	144.083	1.75972	7.17671	87.1197	1.02683	76.0239	490.466	67.7357	4.72956	2.14259
7071	Chat-1	France	48.0717	1.33867	3.61578	-1.24782	-2.01429	10584.2	23.73	126.99	1292.61	10121.8	9646.34	43342.6	70295.1	92.41	131.32	0.5	7.53	12.01	115.64	0.32	12.55	95.3	7.97	1.14	14.9065	1183.11	4923.9	15179.4	12432.6	60562.4	44330.2	222.377	143.856	2.10178	7.27239	80.7143	0.948602	70.504	359.523	69.5194	6.35769	2.35334
6094	T1040	Sweden	55.6494	13.2147	-2.28833	-0.753915	3.22338	8055.51	31.1	160.2	743.06	9820.01	8240.74	67774.2	61055.3	93.97	114.11	0.6	6.57	13.33	98.29	0.35	12.07	142.02	7.14	0.7	15.0651	987.158	4592.2	14948.5	12435.5	76403.1	37727.3	216.488	138.743	2.92224	9.25753	91.4907	0.947057	76.4717	440.867	61.7832	3.8438	2.3876
7165	Hn-0	GER	51.3472	8.28844	0.274265	1.17264	0.249033	9995.91	28.71	140.07	911.9	9438.24	10712	42641.5	63249.4	103.44	115.65	0.57	6.92	11.84	107.05	0.95	12.4	96.92	4.51	1.09	15.1608	917.694	4768.35	16993	12507.2	65532.9	41860.9	248.156	134.592	2.68243	7.70408	92.0419	1.09387	77.2695	387.233	73.7357	3.3625	2.93935
8424	Kas-2	India	35	77	-0.587674	-0.976125	2.97458	8171.28	26.79	156.91	580.17	9757.21	9426.1	57144.9	66321.7	119.75	121.98	0.61	6.88	11.7	133.73	0.78	10.8	116.21	6.39	0.85	14.188	1006.54	4635	16704.6	12507.2	77496.4	40635	225.856	138.271	2.11417	8.00528	90.518	0.96323	74.4265	450.259	64.4857	3.26686	2.34018
6973	Ull2-3	Sweden	56.0648	13.9707	4.40423	-0.0211828	1.28523	7577.27	38.61	151.03	932.01	10017.4	9280.61	46614	69269.2	95.54	126.89	0.58	7.77	12.79	97.58	0.58	12.03	101.53	5.95	1.36	15.7836	1118.44	4737.52	16571.1	12508.3	68032.6	45230.1	225.588	142.959	2.11367	7.92528	89.7185	1.20073	66.926	385.706	75.5175	4.16684	2.72357
7258	Nw-0	GER	50.5	8.5	-1.96853	-1.42346	0.960947	10836.5	27.89	139.46	622.14	9014.64	8005.51	53283.9	60589.9	106.06	111.48	0.54	6.28	13.21	113.45	0.39	13.66	116.88	6.63	1.25	15.0716	874.736	4548.78	15805.8	12524.8	80961.1	42340.2	223.807	139.468	2.28976	6.95084	88.1366	0.991746	73.488	449.928	64.4436	5.38585	2.16472
7163	Ha-0	GER	52.3721	9.73569	-1.46108	1.38029	0.0366823	9821.2	29.08	140.91	911.8	9928.03	6536.31	49798.9	60065.3	124.44	109.16	0.74	6.5	11.41	147.53	0.41	14	104.35	8.33	1.34	14.4314	1251.39	5081.38	14801.2	12532.5	76217.3	40098.7	251.777	137.54	2.21493	9.03653	97.4723	0.941796	72.756	412.425	61.6027	7.33191	2.69507
6907	CIBC-17	UK	51.4083	-0.6383	0.394131	-0.973455	0.553436	10318	26.9	148.8	781.41	9818.13	9047.2	54579.8	63794.8	123.72	120.85	0.52	7.11	13.15	121.82	0.81	14.61	114.88	5.79	0.78	15.1891	916.599	4809.31	15593.8	12532.5	66873.3	44017.5	224.818	136.492	2.24322	7.82291	88.0939	0.971917	78.752	381.492	66.6278	2.11284	2.25128
5837	Bor-1	Czech Republic	49.4013	16.2326	1.26982	2.13955	-0.300694	8553.81	34.65	139.48	1113.88	9569.53	8454.07	44422.4	63784.2	100.01	112.79	0.7	6.76	11.76	127.77	0.66	12.58	99.46	6.21	1.46	14.8076	1184.76	4841.15	14451.2	12563.4	63246.9	41858.9	249.777	141.337	2.85198	7.34522	107.297	1.12319	76.7802	368.114	73.9548	3.20219	3.02424
7000	Aa-0	GER	50.9167	9.57073	-0.427851	-1.51309	0.0201666	12043	26.83	139.29	1008.68	9454.96	9402.51	53402.9	62210.4	94.42	117.03	0.45	6.76	13.98	109.32	0.33	15.05	123.71	5.58	1.1	14.5397	1050.56	5258.82	16784.2	12574.3	68460	43892.7	208.083	139.696	2.33387	7.89937	95.91	0.974929	72.2211	409.745	70.3812	4.04084	2.17852
6974	Ull2-5	Sweden	56.0648	13.9707	3.15605	-0.388446	-0.783837	8139.25	27.09	116.02	762.18	12196.4	7852.9	49376.9	74119.5	100.41	131.48	0.4	7.86	14.07	181.23	0.31	11.26	102.84	19.45	0.89	14.4862	798.603	5309.62	16186.8	12592.5	68813.3	41512	211.114	139.693	2.3055	8.72399	88.8521	0.925728	77.479	397.958	65.9531	15.0501	2.16065
7094	Da-0	GER	49.8724	8.65081	-0.145608	-0.383197	-0.366537	10382.4	25.83	123.66	929.18	9554.44	10573.6	43924.3	63016.7	93.59	115.82	0.7	6.85	11.47	124.63	0.51	11.97	101.5	7.1	0.75	15.0921	1103.87	5038.38	16713.3	12628.3	70854	41227.4	236.668	138.959	2.24192	7.86883	93.6698	1.10052	71.0455	412.04	69.6514	4.80576	2.45733
7169	Hh-0	GER	54.4175	9.88682	-3.35731	-1.39171	1.82758	9529.17	28.39	128.19	1118.03	8898.9	9227.44	57734.3	58125.2	88.61	107.42	0.73	6.79	11.33	135.54	0.42	13.66	130.27	6.92	0.74	14.1754	857.081	4941.13	18288.9	12655.5	78721.7	40019.4	223.283	137.078	2.56826	8.21308	99.2029	0.915704	67.7885	453.506	64.5203	4.98578	2.40406
8387	St-0	Sweden	59	18	1.1241	-0.562846	-1.1294	10029.3	24.22	117.83	1194.36	9263.27	10080.6	52137.5	60128.8	104.41	114.68	0.78	6.77	12.99	116.79	0.45	12.85	106.57	8.31	1.3	14.7678	1040.88	6028.82	15566.7	12662	64951	47369.9	232.557	144.433	2.51792	7.5579	89.7084	0.871912	71.498	367.736	70.2645	3.16387	2.23419
7199	Kl-5	GER	50.95	6.9666	-1.53263	-2.21463	0.300609	11128.4	25.52	120.42	1177.32	9092.34	10223.3	54435.4	63239.9	88.64	117.69	0.51	6.76	10.9	109.83	0.58	13.59	117.57	8.35	0.72	14.2527	1018.02	4413.1	18244	12690.4	74032	41635.7	221.651	141.766	2.80857	7.50372	84.9492	0.938085	70.6576	399.569	66.4509	5.83148	2.25083
6916	Est-1	Russia	58.3	25.3	-0.849393	-2.5014	-0.248563	12328.9	28.17	140.78	1291.57	9729.13	7933.08	48541.8	61699.8	100.43	117.97	0.57	6.83	11.06	107.03	0.5	13.1	96.59	7.15	0.82	14.5166	946.503	4774.58	16192.6	12692.1	71438.3	40073.9	221.884	135.739	2.11067	7.23847	86.7838	1.02436	76.7955	441.489	66.2716	4.5736	2.31602
8234	Gul1-2	Sweden	56.4606	15.8127	1.04394	0.833656	-0.849216	9027.23	33.06	122.56	823.36	9044.58	10213.7	44399.7	64289.1	97.7	114.39	0.55	7.31	12.07	114.55	0.44	9.69	96.4	8.59	1.27	15.4572	847.781	4219.81	16903.9	12707.6	65269.2	43385.6	236.419	143.309	2.36528	8.24822	91.546	0.89978	76.8447	379.366	63.828	5.62044	2.32372
6008	Duk	Czech Republic	49.1	16.2	0.631328	-0.350073	-3.43705	11737.3	25.08	130.94	4868.11	9562.44	10297.2	47087.6	59994.4	104.15	111.6	0.5	6.77	13.56	117.72	0.49	13.14	96.43	5.62	1.46	14.7737	2612.88	5534.62	16072.4	12728.3	63178.3	42734.7	240.036	140.777	2.26025	8.12469	91.943	1.00502	69.8539	366.641	66.3058	3.74542	2.46386
7351	Ty-0	UK	56.4278	-5.23439	-1.37884	2.148	-0.832787	9556.5	28.91	149.41	801.24	8708.08	10528.1	40434.2	60655.4	83.6	113.7	0.48	6.74	12.36	122.23	0.46	13.16	88.27	11.17	1.37	14.0872	1067.23	4253.35	16739.8	12738.8	69379.2	39273.6	240.44	140	2.37504	7.9104	97.723	0.986713	67.3534	391.701	63.8298	10.9491	2.87173
7126	Es-0	Finland	60.1997	24.5682	1.09262	-0.257553	0.157988	8211.43	29.06	112.26	849.17	9851.01	8495.36	48744.9	64643.4	107.8	118.63	0.53	6.89	13.27	92.91	0.22	9.05	109.68	13.1	1.26	13.9763	1138.15	4678.23	16165.6	12744.1	73615.9	41808	222.67	147.088	1.69666	8.11287	82.2765	0.921117	66.7315	404.608	67.4829	13.8155	2.2916
6924	HR-5	UK	51.4083	-0.6383	3.68758	-1.75586	0.733073	7569.46	28.43	151.88	1785.34	10608	8783.75	46267.4	72891.4	74.98	125.41	0.46	7.75	12.15	97.25	0.3	8.36	92.15	5.62	1.24	14.9508	1787.44	4747.81	15720.1	12764.9	76776.1	42097.7	226.92	143.049	2.23074	7.485	87.8881	0.94018	63.1668	413.738	66.6217	3.03488	2.27882
6932	Ler-1	GER	47.984	10.8719	3.58967	1.30889	-0.406205	8279.64	33.37	131.81	906.09	9762.96	7793.27	39048.5	70315.5	92.55	126.27	0.47	7.56	13.43	113.37	0.3	10.81	85.18	1.52	1.18	14.4504	1029.41	4607.45	14408	12770.9	68798.3	43270.6	232.477	144.626	2.57481	8.89376	99.5592	0.959248	72.175	376.488	70.5464	2.18921	2.60334
6169	T√ÖD 01	Sweden	62.8714	18.3447	2.19485	-1.67499	2.34653	5385.78	35.21	162.97	1126.51	9846.95	7187.78	48241	66222.9	91.61	122.85	0.7	7.34	9.85	79.51	0.96	9.83	101.24	11.33	1.07	13.6598	1356.35	4637.9	16695.1	12783	67562.1	41129.6	215.672	140.977	2.92626	6.91156	91.0381	1.15589	63.103	378.02	67.6869	8.98852	2.48119
6897	Ag-0	France	45	1.3	0.656696	2.09145	-0.780251	8564.27	27.65	141.02	390.73	9212.35	9743.41	41542	64319.8	108.48	116.41	0.49	7.05	13.99	122.21	0.28	10.25	94.25	12.32	0.96	15.0669	817.572	4543.08	16026.5	12789.8	64619.6	42301.9	229.65	138.869	1.8286	7.97786	98.4187	0.889192	77.6104	399.215	69.7841	11.2379	2.69233
6982	Wt-5	GER	52.3	9.3	0.324313	-0.722082	-0.790465	10261	30.41	127.83	575.78	9710.01	8889.17	41707.2	63176.3	109.76	116.01	1.05	7.17	13.39	105.29	0.29	12.9	95.17	7.22	1.44	13.7241	972.267	4794.42	15487.9	12791.5	70198.2	41568.9	218.123	142.676	3.44109	6.72606	84.146	1.13728	76.7619	379.699	68.2708	4.94128	2.53591
7002	Baa-1	NED	51.3333	6.1	0.668795	-1.43403	-1.07449	10090.1	27.99	115.9	963.22	9538.75	8089.03	47071.2	63086.7	97.28	117.14	0.75	6.72	11.41	127.7	0.36	13.03	108.51	6.56	1.19	14.4289	1076.88	5324.47	14336.8	12793	71628.9	43432.8	218.531	141.7	2.72341	7.20112	90.3912	0.899529	74.5565	362.47	68.115	5.47775	2.31359
7373	Tsu-0	Japan	34.43	136.31	1.85589	-0.616634	-1.93457	9980.17	34.22	123.89	2537.43	10254	7735.33	48012.6	62696.4	113.54	116.92	0.48	6.85	12.71	174.83	0.45	12.82	102.17	11.3	1.24	15.6989	2020.69	5192	13737.4	12801.8	69995.1	43788.1	227.984	140.51	1.9308	7.59817	88.6697	1.14875	71.4165	420.123	67.8565	9.93712	2.42091
7252	Mc-0	UK	54.6167	-2.3	-1.45833	0.448316	-0.347234	10254.1	25.44	120.19	1049.32	9682.4	11161.8	51196.7	61011	89.08	112.7	0.58	6.54	12.95	84.54	0.42	12.85	119.41	8.71	0.69	14.7854	1128.09	4489.41	16624.4	12809.6	69073.3	40920.6	240.899	138.315	2.33149	8.59675	91.5578	1.05481	69.7764	360.546	67.7468	6.45514	2.51115
7255	Mh-0	Poland	50.95	20.5	-0.267143	-2.00786	-1.04964	11318.8	27.23	127.91	622.83	9744.4	9635.13	43252	62060.1	117.56	115.06	0.69	6.73	12.27	109.48	0.43	15.44	94.55	4.7	0.8	14.3757	793.573	5225.34	17283.1	12820.4	68866.2	42459	216.141	140.213	2.22275	6.7314	90.586	1.03882	78.6157	369.195	66.6967	3.46696	2.25262
8214	Gy-0	France	49	2	-0.76106	-1.54303	-0.312648	9513.92	37.52	118.37	868.14	8658.4	9142.59	44316.3	60112	87.58	107.39	0.6	6.65	13.04	112.92	0.32	13.44	114.92	6.68	1.15	16.3138	867.784	5199.06	16051	12834.7	72952.6	42663.1	228.153	137.586	1.86169	7.71896	85.7347	0.966103	75.4071	472.953	64.4028	6.59148	2.24757
6928	KNO-18	US	41.2816	-86.621	-0.0307459	-1.63654	0.418713	9511.44	29.78	130.78	903.38	9802.86	7754.58	54682	61581.5	70.4	115.76	0.4	6.65	12.07	120.15	0.52	11.88	116.37	9.86	0.7	14.2979	934.998	5081.49	15797.4	12853.2	71362.3	42169.5	213.346	143.323	1.61206	8.92296	89.8111	0.86589	66.9829	390.307	62.3924	7.39283	2.14903
6976	Uod-7	Austria	48.3	14.45	-3.34023	3.30397	-2.26814	11521.4	21.19	98.54	799.07	8252.07	8909.93	50122.6	55982.4	104.83	109.59	0.41	6.43	16.51	205.2	0.35	13.96	114.73	8.68	1.26	14.5974	872.053	4389.99	14941.4	12856.5	69715.4	41407.6	227.564	136.172	1.81332	7.96837	101.697	1.00304	82.1466	384.578	67.0393	8.46491	2.77635
8213	Pro-0	Spain	43.25	-6	-4.33807	-0.0282715	0.626006	9007.97	30.07	121.04	1278.59	9646.96	9306.09	47612.8	55319.1	84.39	100.36	0.77	5.92	13.18	121.71	0.78	12.55	106.43	9.2	1.09	13.6123	1223.43	4390.7	18549.9	12882.7	76782.1	38754.6	226.649	133.859	2.61727	8.38731	91.6009	0.930955	70.6561	482.362	63.2721	19.62	2.49197
8420	Kelsterbach-4	GER	50.0667	8.5333	-0.216949	0.803616	0.596834	8447.03	23.83	151.61	625.48	10047.1	7305.59	44563.9	56439.5	89.89	108.51	0.58	6.34	14.68	125.57	0.56	10.31	92.7	7.53	1.23	13.9058	1101.5	5842.62	14727.1	12909.2	72910.6	41944.4	232.562	145.31	2.69336	7.84365	91.7095	0.963536	77.5566	464.55	70.5193	7.1152	2.7032
6709	Bg-2	US	47.6479	-122.305	-2.34907	-2.38076	-0.38848	11085.4	27.76	100.48	776.92	9599.69	9394.04	54886.6	59147.3	88.39	112.41	0.81	6.73	11.57	119.91	0.49	15.44	122.2	7.23	0.93	14.657	1320.19	4790.13	15456	12927.7	72091.1	37693.9	217.47	138.465	2.38896	6.68913	92.4701	0.924082	71.6877	414.752	66.1312	3.78714	2.4038
7031	Bsch-0	GER	50.0167	8.6667	1.43653	0.336081	-1.35414	8994.39	30.59	143.62	474.52	9419.08	7780.84	33859.3	63899.9	82.04	114.21	0.59	7.09	12.22	130.8	0.6	11	69.88	7.91	1.31	14.9349	894.566	5276.27	16365.7	12927.8	67104.8	43223.6	222.866	135.589	2.34262	7.65178	97.4446	1.03944	83.1169	392.794	68.7246	6.32743	2.55687
7143	Gel-1	NED	51.0167	5.86667	-0.239288	-0.547581	-0.598511	11111.4	25.07	121.19	715.64	9777.1	9304.25	50909.6	62936.8	100.53	116.89	0.46	6.76	12.88	115.48	0.49	14.07	106.44	9.02	1.02	14.1981	939.144	5263.95	15123.3	12953.1	69666.2	42619.8	224.461	140.455	2.82543	7.47088	91.8699	1.07505	74.2605	395.286	70.9877	4.98748	2.46789
7354	Ting-1	Sweden	56.5	14.9	-2.839	1.44429	-0.959231	10170.8	21.04	105.07	910.46	9303.76	8688.45	56574	56038.8	90.64	111.3	0.65	5.9	13.88	118.24	0.33	14.01	125.05	10.31	1.26	14.3004	877.102	4922.73	15226.7	12978.6	68119.3	40362.9	240.225	142.037	2.15533	8.28772	95.8342	0.93578	69.6531	374.111	63.844	11.427	2.48466
8242	Lill√∂-1	Sweden	56.1494	15.7884	1.39723	0.258324	-2.15738	8722.89	26.54	110.27	1820.07	10005.9	8241.53	39862.4	63222.4	89.36	114.86	0.56	6.87	12.22	124.24	0.42	10.54	83.58	9.3	1.25	14.5718	725.216	5190.61	15607.4	12979.8	67557.9	42075.1	233.489	141.521	2.16994	7.40129	93.1712	0.914975	73.2006	386.363	68.5473	19.9449	2.25741
6188	TDr-1	Sweden	55.7683	14.1386	-0.94229	-0.807852	0.24075	10940.9	29.2	130.06	593.43	9037.71	9293.2	50416.7	64264.8	98.07	120.77	0.45	7.25	12.52	121.23	0.61	16.36	109.49	4.74	1.3	13.9123	835.463	4472.29	15846.2	12986.7	75035.2	41335.7	228.173	137.915	2.26819	7.58175	96.0318	0.971221	78.697	434.189	70.405	2.59266	2.47082
6992	Ang-0	Belgium	50.3	5.3	0.47221	0.542337	-1.31311	8853.14	26.54	122.07	952.87	9513.52	8159.38	43024.8	67204	87.76	120.2	0.5	7.03	12.09	128.77	0.27	12.29	91.8	11.11	1.01	14.3481	772.146	4502.75	14407.6	13007.3	71685.6	41615.2	224.645	137.915	1.88499	8.81171	96.0223	0.835157	78.1002	417.245	67.7822	8.54856	2.55805
8283	Dra3-1	Sweden	55.76	14.12	-2.16359	-2.12566	0.96427	11293.4	28.11	154.29	1190.72	9849.52	9116.6	53503.2	61671.9	96.84	113.6	0.67	6.6	11.58	116.75	0.7	14.66	110.37	5.92	1.17	13.6565	1307.55	5176.89	17112.5	13008.3	80105.8	40504.9	233.822	136.558	2.25964	7.56752	89.2942	0.940488	80.2735	443.838	64.6343	3.89596	2.50544
6967	Sq-8	UK	51.4083	-0.6383	1.80518	-2.27438	-0.452304	10826.4	30.11	135.02	974.6	9710.34	8980.5	49996.2	64951.2	101.6	121.79	0.64	7.29	12.24	90.24	0.38	13.33	108.92	6.31	0.97	15.3909	1147.57	4869.37	15193	13057.2	70290.4	46172	217.455	140.669	2.00071	7.41044	85.7326	0.981021	69.8195	393.236	68.4208	6.36299	2.15264
8241	Liarum	Sweden	55.9473	13.821	0.447664	-1.56748	-1.71474	10004.8	28.61	105.55	507.75	9986.94	8467.25	48045.6	61355.6	74.18	112.5	0.39	6.5	13.63	119.52	0.43	14.73	109.36	13.57	0.86	15.1466	919.451	6425.22	15638.7	13063.2	67240.2	46095.8	209.793	138.694	2.4865	8.20924	89.6127	1.03318	77.0912	364.76	66.4619	4.09249	2.28356
8284	DraII-1	Czech Republic	49.4112	16.2815	2.21359	-0.0867413	0.1675	9507.25	32.04	124.62	443.91	9655.37	7684.04	46587.5	64268.6	132.51	113.55	0.61	7.03	12.2	152.64	0.45	10.91	97.5	7.91	1.34	15.5137	682.641	5365.67	14898.5	13074.4	73129.6	46045.1	236.366	142.225	2.26493	7.3858	87.7892	0.930643	64.6079	414.114	71.0393	5.47113	2.17243
8246	NC-6	US	35	-79.18	0.749472	-1.41377	-1.03215	9632.12	29.31	134.01	1291.6	9870.41	7064.71	44441.5	64870.2	92.71	115.36	0.6	6.81	11.04	201.48	0.3	12.91	96.27	7.76	1.15	14.0829	1376.69	5189	16557.2	13076.1	74637.2	42796.5	230.405	141.479	2.47192	7.48103	87.9053	0.958135	69.2161	400.565	66.3603	6.89088	2.18365
8419	Wil-1	Lithuania	54.6833	25.3167	-1.9483	2.29091	1.16258	10034.7	24.37	111.6	659.09	9691.78	8646.37	57460.7	57356.8	105.9	113.46	0.37	6.27	16.28	140.34	0.36	10	123.92	2.61	1.38	14.004	931.067	5194.75	14870.7	13134.3	78278.7	39660.8	275.916	138.826	2.30526	8.64183	88.9915	1.04863	63.868	391.722	65.6206	0.955353	2.25935
7394	Wa-1	Poland	52.3	21	-4.95014	2.8232	5.31657	8900.56	31.38	153.14	871.76	8822.98	8790.55	74585	58106.3	95.24	114.04	1.04	6.55	15.17	111.44	0.54	14.55	168.5	7.38	1.84	14.1561	1054.85	4375.19	16474.4	13151.1	96336.3	39688.5	247.637	142.061	2.74652	10.1837	111.897	0.986527	65.8961	496.121	65.5501	4.48654	3.2004
7307	Pn-0	France	48.0653	-2.96591	-1.5345	1.70003	-0.0833691	9594.93	27.84	138.8	1029.57	9138.37	8450.16	44018.8	57596.1	92.99	107.55	0.37	6.12	12.72	78.6	0.4	11.86	94.34	14.34	0.73	15.1908	764.553	4223.92	15371.2	13152.8	73351	40596.4	241.591	142.67	3.61298	7.84377	94.1521	1.03897	63.3044	396.413	69.1105	4.27509	2.84654
7280	Old-1	GER	53.1667	8.2	3.19207	0.167575	-2.08643	8929.27	33.19	143.28	704.81	9811.01	8054.81	44678.1	68892.1	83.69	124.43	1.62	7.74	12.04	102.07	0.51	13.77	97.41	7.3	1.8	14.9262	969.481	4884.88	14850.2	13201.8	56986	45497.2	241.24	139.791	2.61983	8.36213	86.0139	0.935508	78.5869	313.83	67.4508	17.3439	2.322
7343	Sp-0	GER	52.5339	13.181	0.755063	2.23546	0.746106	7842.74	30.24	116.18	689.15	10457.4	7792.04	51582.2	63999.9	105.33	119.21	0.67	6.98	12.57	126.42	0.4	9.5	111.89	6.2	1.22	14.6557	660.676	4802.56	14484.6	13212.2	72020.9	41863.8	248.813	139.578	2.06804	8.60126	111.61	0.97436	74.4359	375.338	66.6871	4.00282	2.67009
7418	Zu-1	SUI	47.3667	8.55	-2.14894	-1.94033	-1.16151	11831.7	27.68	118.9	907.48	9675.78	8417.31	50872.2	60329.9	106.89	112.17	0.8	6.7	10.99	103.8	0.37	14.33	111.83	9.22	1.25	14.8645	2057.85	4323.96	16342.6	13229.3	75248.4	39334.6	228.879	137.833	2.01939	7.94527	85.9583	0.97683	74.8211	407.031	60.5368	3.58222	2.27678
6958	Ra-0	France	46	3.3	-3.75512	-1.78597	2.07203	10409.1	26.16	125.07	555.8	8842.04	10111.4	61773.6	54333.5	110.3	110.47	0.56	6.14	11.15	110.46	0.63	12.43	136.44	8.28	1.08	13.7497	1077.96	4889.87	16995.1	13229.5	78514.9	42616.5	219.264	139.414	2.30187	7.40487	92.4683	0.990185	77.9016	488.938	69.0585	5.25997	2.38664
8351	Ost-0	Sweden	60.25	18.37	-4.1749	-0.811914	-1.61646	11370.3	24.68	105.61	965.49	8305.18	9328.48	52901.3	56252.8	99.14	108.99	0.96	7.11	14.78	128.49	0.3	15.76	121.51	8.88	0.91	14.0906	1335.52	4969.25	17070.5	13237.7	68332.6	38579.2	226.572	135.333	3.18689	7.57786	91.0732	0.937131	85.2753	408.105	63.442	4.89516	2.3972
8264	Bla-1	Spain	41.6833	2.8	-3.05103	-1.69951	0.912297	9402.41	28.35	117.77	706.8	9134.46	10025.3	52720.4	58181.7	81.38	105.93	1	7.17	12.1	137.58	0.71	13.93	123.03	7.81	1.26	13.8082	926.225	4876.36	15109.8	13266.9	82193.8	39254.2	217.231	138.466	3.74402	6.80934	86.954	1.0305	72.7531	433.281	64.8123	5.25951	2.46436
7244	Mnz-0	GER	50.001	8.26664	-1.17285	1.4005	-0.695836	10480.3	25.05	126.51	874.3	9521.02	9240.71	46573.3	61026	123.88	113.95	0.58	6.72	14.1	118.74	0.56	15.06	93.13	6.75	1.26	14.2337	1007.63	4897.45	16652.8	13296.5	68546	40991.4	222.913	139.168	3.03769	7.54277	96.3754	1.04735	73.2213	377.902	67.735	4.07767	2.95685
8306	Hov4-1	Sweden	56.1	13.74	-0.274538	1.44098	1.74044	4526.35	28.29	148.22	566.21	9832.77	8836.8	48824.4	63275.7	115.81	120.34	0.53	7.28	15.47	146.25	0.36	10.82	96.29	5.32	0.89	14.2059	719.458	4430.81	15991.3	13305.8	77332.5	37844	234.155	137.99	2.34393	8.75607	92.181	1.11706	74.0206	400.259	60.9408	3.49019	2.17488
6194	TDr-8	Sweden	55.7706	14.1342	1.21369	-0.0143802	-1.5179	11105.6	25.25	131.82	1254.07	9777.74	8309.52	44701.2	67652.9	115.95	123.99	0.52	7.39	11	90.77	0.32	11.42	95.85	13.53	1.23	14.1992	1403.07	4598.64	15112	13312.6	68491.1	42015.4	236.501	137.941	2.63613	7.86492	83.1109	0.977151	73.4632	373.552	70.1472	7.69157	2.7637
6937	Mrk-0	GER	49	9.3	-1.87917	-2.61045	-0.396625	11372.7	28.64	144.38	484.51	10418.2	8766.38	46624.9	61262.5	106.59	115.81	0.44	6.4	12.99	102.32	0.71	16.57	94.03	6.87	0.97	15.023	677.168	5404.08	15960.1	13337.8	74148	39220	230.165	134.85	1.8002	8.12818	82.7657	0.941138	95.155	490.04	60.8951	3.18214	2.05025
8376	Sanna-2	Sweden	62.69	18	-3.7629	0.087335	-2.32002	12074.7	21.06	131.37	569.71	7934.05	9456.57	44534.2	53974.4	96.33	101.23	1.2	6.2	14.06	99.98	0.28	15.78	89.25	11.37	1.05	14.2266	764.912	5216.94	17339.8	13343.3	67633.5	41827.4	220.208	137.291	2.521	8.46105	88.4075	1.00043	76.6679	387.295	66.7426	8.41733	2.33496
8353	Pa-1	Italy	38.07	13.22	-4.12567	1.60573	-3.22081	12134.1	17.24	93.92	1758.3	8702.85	8923.75	44978.2	56335.4	81.51	113.36	0.67	6.58	12.45	162.15	0.16	12.65	101	9.95	1.34	14.6002	2299.2	4180.19	15775.1	13344.2	78217.5	37863.3	276.644	134.926	2.00504	8.41907	89.0433	1.00707	74.0926	435.246	58.6001	5.06235	2.77609
6904	Br-0	Czech Republic	49.2	16.6166	-4.47111	-2.09982	0.417814	10731.9	29.64	128.64	1559.45	8863.05	7505.85	50285.1	52733.5	99.56	111.66	0.66	5.85	13.06	135.42	0.77	17.47	108.68	8.81	1.13	13.6802	1710.3	5060.2	16542	13364.8	89571.5	38902.5	219.44	139.389	2.72578	7.51262	90.728	0.963374	72.9619	484.342	62.3791	7.39898	2.43931
6990	Amel-1	NED	53.448	5.73	0.242909	0.386082	0.803856	7852.3	27.7	149.14	789.27	9493.18	10146.4	44601.2	62986.7	134.35	118.17	0.63	6.77	12.28	105.66	0.65	11.13	88.78	7.54	0.88	14.2143	1030.09	4772.23	17989.9	13375.3	69492.2	39725.7	233.988	146.66	2.49471	7.97344	91.9027	0.984262	70.8976	389.485	64.8482	4.9509	2.30116
6906	C24	POR	40.2077	-8.42639	1.5448	-1.62928	-4.73669	11165.2	26.08	102.58	4354.93	10546.2	9079.95	42141	67502.1	94.53	121.58	0.71	7.38	11.68	130.59	0.37	16.25	90.59	7.07	1.29	13.7613	1762.95	5207.59	15742.1	13393.4	56300.4	42147.8	221.882	140.719	3.26304	7.20214	103.078	0.986748	80.1971	357.179	66.7911	5.6229	2.38175
7014	Ba-1	UK	56.5459	-4.79821	1.11923	0.505085	-2.97839	8057.07	30.53	125.1	973.78	9768.18	8317.94	41805.8	64151.2	88	117.39	0.58	7.25	12.18	124.24	0.35	12.6	88.24	10.11	1.07	16.7229	1146.82	4763.44	13798.1	13398.2	65040.8	41501.2	235.93	138.431	2.06157	8.47902	90.9322	1.01751	107.014	390.513	64.5835	5.06187	2.65014
6936	Lz-0	France	46	3.3	-4.44237	-1.5966	1.62472	10834.9	29.38	152.82	529.89	8543.71	8205.14	55515.8	56706.2	118.74	105.76	0.77	6.23	10.73	131.75	0.58	15.18	114.69	8.98	0.95	13.8564	632.352	4506.85	17678.6	13424	78842.9	39981.3	236.164	135.398	2.24444	7.59178	89.3307	0.989872	77.957	499.114	65.7656	5.40116	2.35
7372	Tscha-1	Austria	47.0748	9.9042	2.09731	0.828587	-1.40713	9206.03	26.88	130.11	918.05	9578.12	8368.3	43069.3	66769.2	117.63	123.89	0.56	7.26	14.15	148.74	0.35	11.48	94.6	8.7	1.44	15.3046	1360.7	4834.05	15146.3	13455.8	69625.6	43245.7	228.531	142.43	1.80205	8.51472	87.443	0.931514	75.0154	393.931	67.6977	6.51235	2.28146
8239	PHW-3	GER	51	7	-3.47289	0.664573	-1.38878	10775.8	31.55	118.97	854.45	8809.48	7747.02	47803.9	55157.9	120.45	102.85	0.63	6.03	14	140.73	0.39	16.04	104.52	7.11	1.28	15.0691	1202.88	4483.77	14077.3	13464	79116.8	39869.2	233.706	138.499	2.37117	7.68775	92.8993	0.879934	85.6867	423.382	63.0586	4.52845	2.68308
7147	Gie-0	GER	50.584	8.67825	1.81742	0.402505	1.31042	8838.29	29.44	141.68	610.04	10043.5	8466.05	54659	66201.6	114.71	122.15	0.43	7.16	15.46	103.08	0.51	11.43	114.52	5.68	1.09	15.0241	1010.73	5124.49	15379.8	13469.2	68606	41801.1	226.401	143.847	2.15916	7.37933	91.078	1.1388	63.6575	360.961	68.7712	2.78075	2.51776
6913	Eden-2	Sweden	62.877	18.177	0.0448172	1.33212	-1.99519	10473.1	20.13	96.42	606.46	9563.68	13541.4	47086.3	65571.7	109.03	116.96	1.29	7.4	15.15	105.51	0.39	12.1	102.4	4.98	1.24	14.1725	1075.71	4798.6	18706.6	13514.6	57078.5	43166.5	227.285	139.181	3.18744	8.21802	91.3779	1.03361	74.7816	305.235	72.3704	4.83623	2.39004
6039	Hovdala-2	Sweden	56.1	13.74	-0.411002	1.33864	0.880406	9741.81	25.51	144.22	594.18	9919.18	9603.39	54636.7	61844.2	89.94	122.33	0.49	6.45	13.86	123.84	0.39	8.64	108.13	6.31	1.07	14.5953	861.65	4606.47	16782.4	13587.4	67913.3	41250.7	221.965	140.912	2.46342	8.26291	96.19	1.01157	75.846	385.009	66.9475	3.81268	2.76495
6042	Lom1-1	Sweden	56.09	13.9	-2.1574	-0.42276	0.764783	11395	28.1	131.7	656.76	9490.85	8772.81	57750.5	59379.5	90.68	113.76	0.5	6.43	13.61	123.26	0.49	14.36	127.22	6.22	1.29	14.2095	970.968	4635.42	15619.2	13640.6	79166.3	40885.9	233.216	141.715	2.10567	7.24884	91.265	1.14736	70.7888	391.456	66.5274	3.08369	2.57159
8430	Lisse	NED	52.25	4.5667	-0.5111	-1.29054	2.208	9116.19	26.08	118.17	619.18	9994.13	8543.72	59526.5	64998.6	80.9	125.7	0.54	7.06	12.96	95.87	0.3	11.15	130.84	6.06	1.33	13.6614	905.695	4890.72	16523.4	13674	80537	40975.8	220.903	144.618	2.62305	8.01461	90.4632	1.0109	71.222	458.679	69.0426	3.25607	2.56401
8378	Sap-0	Czech Republic	49.49	14.24	1.51737	1.35702	-1.63448	8863.93	29.2	124.07	748.28	10207.3	7623.41	44192.5	61065.8	117.41	112.95	0.58	6.83	13.12	155.25	0.38	12.53	94.56	6.57	1.09	15.5962	967.566	4679.57	15258.9	13678.7	64142.2	43658.5	230.79	144.164	1.84109	7.81545	89.5588	0.941942	83.7763	366.154	71.7633	5.40934	2.91695
7378	Uk-1	GER	48.0333	7.7667	-0.764831	-3.05968	-3.03435	11158	30.6	92.69	951.99	10264.5	8403.25	44525.4	61172.7	106.8	112.43	0.67	6.33	11.67	131.49	-1	15.89	111.36	1.43	0.74	14.5633	677.25	4929.93	15819.7	13682.8	67042.1	42654.6	223.759	142.365	2.1612	6.39662	84.9367	1.29771	80.6955	405.374	64.1764	0.76212	2.15253
8222	Lis-2	Sweden	56.0328	14.775	1.10578	-2.73262	-1.5436	9198.9	33.94	111.06	1892.7	10018.3	7948.65	46462.2	67360.2	84.64	123.47	0.61	7.12	11.19	112.76	0.34	12.42	99.69	10.52	1.27	14.3537	1750.15	4926.44	16026.1	13699	70385.2	40840	224.432	141.501	2.11238	6.6782	90.0628	0.894307	75.7182	424.307	63.8274	8.10031	2.36315
7330	Sapporo-0	Japan	43.0553	141.346	-1.08644	-0.192358	-0.643322	11103.7	29.7	130.64	481.14	8686.3	8214.79	47647.9	60788.6	98.76	114.52	0.65	6.73	15.56	126.35	0.43	13.41	106.73	7.59	0.97	14.2834	1028.33	4803.3	15991.4	13703	72551.4	41568.7	206.475	141.641	2.5364	7.8413	95.5848	1.22468	74.4972	361.591	67.7347	4.24046	2.19198
7123	Ep-0	GER	50.1721	8.38912	0.301027	-0.783608	0.481565	9376.87	26.91	137.43	890.83	10315.2	7313.05	49284.4	63066.6	87.85	119.95	0.66	6.78	12.77	121.3	0.48	11.99	103.59	6.61	1.24	14.5338	888.544	5125.24	14898.4	13754.2	75191.2	43510.8	225.412	136.988	2.67302	7.83103	93.5198	0.996021	87.7888	481.852	76.858	3.64237	2.70229
7320	Rou-0	France	49.4424	1.09849	-3.15295	-0.651854	-1.80652	10848.6	22.23	135.72	2017.23	8451.9	11321.2	53416.6	58858.8	97.5	110.46	0.48	6.15	14.16	125.1	0.21	13.09	116.68	8.83	0.86	14.212	2051.42	4563.01	16903.9	13759.9	70750.1	41139.6	231.234	138.353	2.20389	7.70692	86.0132	0.94466	80.1658	387.599	64.1823	4.42452	2.35214
7522	Mr-0	Italy	44.15	9.65	-3.07739	-0.40158	-2.79619	12556.7	25.96	106.57	688.3	8993.59	8813.83	46523.8	56930.8	114.38	106.05	0.81	6.55	10.1	172.65	0.37	16.49	108	7.26	1.06	13.982	1169.57	4690.13	15429.3	13808.7	69287.1	40565.3	232.241	144.975	2.52991	8.2967	96.9699	0.934475	91.2272	415.915	63.7601	4.78587	2.41213
6898	An-1	Belgium	51.2167	4.4	3.97964	0.445065	-2.75222	8061.45	30.15	131.88	2076.14	10714.5	10383.7	34810.2	67855.4	98.25	118.18	0.5	7.26	13.93	120.93	0.43	10.03	75.27	5.5	0.98	15.3532	1495.91	5084.73	16605	13829.9	58811.9	45244	221.265	144.459	2.14344	8.86429	90.3182	1.05634	74.4733	322.867	65.0964	4.15388	2.26453
6019	Fj√§1-2	Sweden	56.06	14.29	3.50996	1.28069	-0.842063	8116.44	28.24	137.4	652.66	11515.2	8571.83	44120.3	69283.3	111.04	132.21	0.46	7.61	13.99	120.6	0.35	10.65	87.64	5.98	1.34	14.5085	741.95	5335.31	14255.7	13867.7	66366.6	41075.5	226.074	150.351	2.13206	8.40546	109.196	0.899451	88.3577	365.479	62.0591	3.41347	2.43045
6926	Kin-0	US	44.46	-85.37	-2.53047	-1.4929	-0.387682	11025.7	24.31	103.98	755.71	9195.46	9491.8	55167.5	60542.2	88.2	111.06	0.47	6.39	13.36	126.37	0.43	14.77	120.19	8.2	0.81	15.2694	1383.5	4869.99	16193.4	13961.3	75964.9	41737.4	216.566	142.243	1.68199	8.16565	97.4363	0.939998	74.7267	499.964	66.4523	4.7507	2.28702
7167					-4.66971	1.93359	-0.697977	10536.1	27.7	130.41	610.94	8427.93	9661.39	45981.6	51547.2	106.6	100.43	0.69	5.86	13.92	139.06	0.51	13.45	103.44	5.69	1.23	14.3228	1023.19	4921.21	16481.9	14009.9	73430.7	39196.6	233.415	136.795	2.81229	8.74679	98.6115	0.897512	76.6332	413.562	60.1955	6.56041	2.65562
6243	Tottarp-2	Sweden	56.2737	13.9004	-0.56995	0.315882	-0.257384	9149.72	25.15	121.2	589.96	10164.7	10101.4	53092	62800.3	95.52	114.64	0.57	7.04	13.49	111.55	0.38	11.6	112.66	7.96	1.28	14.0753	813.351	5144.62	16161.5	14030.5	66291.7	39702.8	219.601	140.121	1.73607	7.77881	96.8581	1.01903	74.1332	363.782	64.207	5.2902	2.57832
8275	Cen-0	France	49	0.5	-1.23053	2.887	-3.07544	9892.89	26.83	111.8	2496.55	8936.55	10335.8	45414.3	59588.9	99.06	110.64	0.41	6.74	14.18	125.6	0.36	11.75	100.08	7.38	1.23	14.4628	2276.03	4244.54	15662.9	14193.1	64859	39757.1	257.058	141.674	2.65268	9.08197	96.3017	0.946069	74.0288	355.198	65.9191	8.28891	2.81911
6917	F√É¬§b-2	Sweden	63.0165	18.3174	-2.18362	-2.07404	-1.80207	11680.5	24.57	121.23	453.46	8971.82	9461.12	48864	62239.4	85.49	118.17	0.45	6.72	12.72	41.15	0.46	16	106.47	13.02	0.9	14.1392	549.236	4634.49	16854.9	14311.8	67404.3	40631	240.392	138.379	2.10421	7.90645	71.9269	1.02006	89.5252	407.973	66.4902	8.51351	2.25015
6046	L√∂v-5	Sweden	62.801	18.079	-2.81639	-0.24013	-2.46507	11033.2	22.94	101.29	513.04	9167.55	9921.26	45395.2	61287.7	97.54	115.21	0.6	6.64	13.19	131.86	0.43	16.18	99.52	8.1	1.18	13.4498	701.182	4724.52	16954.3	14328.2	63464.5	39024.8	228.095	136.094	2.59135	6.91467	92.0113	1.04916	83.0032	370.962	63.4068	4.03429	2.50113
6911	Cvi-0	Cape Verde	15.1111	-23.6167	-9.09837	1.90877	-0.6719	10748	24.66	151.95	510.05	7742.17	10361.7	55142	47850.9	84.48	96.13	0.53	5.47	13.04	141.7	0.48	15.16	118.7	13.42	1.13	14.0906	662.736	3690.4	16514.1	14329	78835.9	33418.4	216.817	130.686	2.72271	8.86776	92.8415	1.29133	88.0418	401.839	52.3859	16.4644	2.58763
6074	√ñr-1	Sweden	56.4573	16.1308	-0.0621844	0.0461404	-0.831833	7261.22	25.1	135.79	799.57	9915.72	9489.5	45818	67122.9	83.41	123.49	0.35	7.19	14.16	102.38	0.32	10.41	88.86	11.64	0.9	14.3855	920.553	4523.28	17204.2	14362.2	66213.7	39958.2	223.453	137.281	2.91485	8.33608	92.5991	0.930722	86.2909	415.874	63.741	6.90198	2.22893
7092	Com-1	France	49.416	2.823	-2.57503	-1.6682	-2.22898	11150.6	25.38	112.21	1580.89	9788.35	9041	51327.1	61432.6	84.43	114.09	0.57	6.77	11.68	129.05	0.38	15.53	115.71	8.03	1.04	14.6826	1434.82	4655.88	16281.1	14364.8	66879	39421.3	219.336	134.693	2.01873	7.72962	94.8955	1.10306	85.3289	413.925	60.0685	5.54067	2.45277
7098	Di-1	France	47	5	-6.81227	-0.812656	-0.480917	13146	22.25	124.12	570.45	9019.36	9776.38	62255.2	53657.7	104.13	105.49	0.66	6.02	13.43	117.26	0.4	17.11	134.29	5.42	0.69	14.1864	557.973	4770.58	17280.4	14767	74668.9	38525.9	265.673	138.066	2.7149	7.97832	91.5905	0.905023	102.854	478.589	62.0143	3.06447	2.40715
6951	Pu2-23	Czech Republic	49.42	16.36	-1.87832	2.19253	-0.15109	10507.1	28.07	135.46	883.16	8952.26	7960.45	53377.1	62892.3	102.48	120.48	0.54	7.18	13.51	134.38	0.49	13.55	110.27	5.04	1.47	14.18	1001.59	4071.58	16139.4	14955.8	70574.7	39569.5	245.107	138.486	2.76197	8.52526	102.791	1.03033	78.0344	408.824	65.4946	3.49446	2.94861
7337	Si-0	GER	50.8738	8.02341	-3.15701	1.8024	-0.910114	11778	24.5	120.34	625.81	9394.42	9351.82	50220.9	57780.9	100.93	109.2	0.55	6.36	16.37	134.06	0.53	13.52	104.41	6.36	1.47	13.5412	830.385	4967.24	16346.3	15126.8	73101.4	39762.7	228.188	136.647	2.64526	7.98418	96.0731	1.02827	69.8919	363.467	64.7173	4.88139	2.68654
7231	Li-7	GER	50.3833	8.0666	-1.84815	-1.24057	-0.22192	9620.43	27.83	128.45	955.98	9188.11	10279.7	48923.9	61758.5	89.67	114.14	0.55	7.01	10.63	88.67	0.52	12.62	106.04	9.22	1.21	14.5197	724.603	4563	15529.4	15401.7	81902.3	39762.9	219.24	144.151	2.47926	7.97924	90.9487	1.11616	79.7541	428.569	62.0562	6.13286	2.41562
6989	Alst-1	UK	54.8	-2.4333	0.251899	-1.40879	-1.87874	10660.9	27.67	131.41	1516.54	10145.7	9476.17	51981.7	65847.4	87.53	118.71	0.43	7.21	11.78	110.14	0.41	13.79	107.31	7.58	0.86	14.0779	1934.01	4438.41	15028.8	15437	72081.2	47615.9	238.042	138.121	2.35384	8.28775	90.2022	0.934145	80.4063	403.672	67.5129	4.74361	2.58182
6968	Tamm-2	Finland	60	23.5	-8.7179	1.14241	0.0970681	13281.2	18.55	122.46	497.81	7577.54	9445.27	64218.4	52027.7	113.05	105.04	0.48	5.93	13.23	122.18	0.27	13.28	130.43	14.72	1.09	12.8456	959.544	4358.35	16931.6	15895	86689.4	36097.4	225.293	137.088	2.81707	7.2511	121.105	0.99815	80.9491	449.125	62.0321	9.57618	2.5241
8235	Hod	Czech Republic	48.8	17.1	-2.05218	-3.34883	-5.84429	18879.8	32.18	120.39	764.44	9829.14	7306.99	43360.9	67010.3	88.82	125.48	0.47	8.06	12.15	151.59	0.36	25.89	90.93	8.76	1.18	14.0918	810.725	4856.24	15474.3	16255	72195.4	41384.9	236.015	136.781	2.3508	8.14767	93.8161	0.864384	106.178	421.54	61.4837	2.99839	2.26352

## Sheet: Supp.Tab.S2
Supplementary Table S2. Loading matrix and eigenvalues of first ten principal components (Prin1-10). Ionomics data for 174 overlapping accessions between Baxter et al., 2007 and Campos et al., 2021 were used to perform PCA (principal component analysis).
Dataset	Trait	Prin1 (16.734%)	Prin2 (8.489%)	Prin3 (8.139%)	Prin4 (5.998%)	Prin5 (5.611%)	Prin6 (5.22%)	Prin7 (5.031%)	Prin8 (4.404%)	Prin9 (3.696%)	Prin10 (3.346%)		Prin Number	Eigenvalue	Percent	Cum Percent
Baxter et al., 2007	S34 (mg/kg)	-0.5217	-0.24547	-0.56825	0.27045	-0.04032	-0.15777	-0.00874	0.09127	-0.08851	-0.09153		1	6.19174	16.734	16.734
	Li7 (mg/kg)	0.45105	-0.26751	0.18931	0.14053	-0.06357	0.43999	0.02189	0.23603	0.02186	-0.21114		2	3.14111	8.489	25.224
	B11 (mg/kg)	0.17423	0.03506	0.4642	0.15153	0.14198	0.38897	-0.19264	0.09687	0.28655	-0.24628		3	3.01153	8.139	33.363
	Na23 (mg/kg)	0.15142	-0.20852	-0.35935	-0.02465	0.0356	0.1125	0.66382	0.03424	0.34215	0.24514		4	2.2193	5.998	39.361
	Mg25 (mg/kg)	0.69322	-0.22635	0.11381	0.15592	-0.07215	0.06416	-0.17504	-0.10479	0.08548	0.32442		5	2.07618	5.611	44.973
	P31 (mg/kg)	-0.18546	0.14385	-0.05624	-0.23704	0.40192	-0.54368	0.17259	-0.24197	0.22255	-0.16439		6	1.93129	5.22	50.192
	K39 (mg/kg)	-0.45704	-0.14879	0.58006	0.14041	-0.32327	-0.23121	0.14041	-0.18481	-0.02019	0.01119		7	1.86162	5.031	55.224
	Ca43 (mg/kg)	0.84313	-0.14187	0.01851	0.20339	-0.03204	0.06145	-0.02366	-0.3835	0.03157	0.00647		8	1.62935	4.404	59.627
	Mn55 (mg/kg)	0.02208	0.33918	0.17453	0.21164	0.14884	-0.23921	-0.17751	0.32833	0.23364	0.18364		9	1.36744	3.696	63.323
	Fe57 (mg/kg)	0.74029	-0.06777	0.14262	0.26933	-0.05123	0.0184	-0.05792	-0.43429	0.07766	0.11782		10	1.23792	3.346	66.669
	Co59 (mg/kg)	-0.13684	-0.15829	0.01548	0.15056	0.42346	0.11502	0.21757	0.14759	-0.36976	-0.05533
	Ni60 (mg/kg)	0.7366	-0.14013	-0.0458	0.29634	0.10654	0.07317	0.02653	-0.40231	-0.02508	-0.00304
	Cu65 (mg/kg)	-0.13323	0.58209	0.00345	0.0267	-0.05648	-0.3204	-0.14813	-0.03371	0.00166	0.16638
	Zn66 (mg/kg)	-0.00039	0.34523	-0.19828	0.2761	-0.20004	0.02711	-0.10257	0.35742	0.1826	0.29953
	As75 (mg/kg)	0.01795	0.00812	0.36594	0.11383	0.38163	0.31419	-0.08841	0.273	0.2285	0.06539
	Se82 (mg/kg)	-0.48121	-0.38382	-0.46303	0.37241	-0.01668	0.04798	-0.06204	0.11481	-0.06526	-0.1033
	Rb85 (mg/kg)	-0.49317	-0.18616	0.51375	0.11657	-0.34036	-0.26369	0.20264	-0.11172	-0.09512	-0.05483
	Mo98 (mg/kg)	-0.17088	0.08755	-0.21429	-0.61443	-0.11642	0.39737	-0.21081	-0.09964	-0.0572	0.09207
	Cd111 (mg/kg)	0.14105	0.35547	-0.05902	0.26762	0.15713	0.22845	0.22146	0.05564	-0.44306	0.15836
Campos et al., 2021	Li-leaf	0.45216	0.16627	-0.10623	-0.1311	-0.39988	0.04062	0.0867	0.23508	0.08492	-0.49549
	Na-leaf	0.09063	-0.23805	-0.28495	-0.05791	-0.00775	0.14901	0.75782	0.0835	0.27461	0.15148
	Mg-leaf	0.37442	-0.29537	0.03336	-0.06252	0.01757	-0.21202	-0.23356	0.43864	-0.12628	0.35527
	P-leaf	-0.28355	-0.14584	0.23302	-0.24756	0.45953	-0.16312	-0.04168	-0.0936	0.32302	0.03907
	S-leaf	-0.43654	-0.14877	-0.46381	0.31907	0.02345	0.0623	-0.21742	-0.25857	0.02765	0.03763
	K-leaf	-0.54326	-0.25491	0.5599	0.07079	-0.18559	0.1394	0.13568	-0.00369	-0.13036	0.10483
	Ca-leaf	0.71167	-0.07487	-0.14907	-0.05575	-0.0851	-0.27497	0.10321	0.26526	-0.20058	-0.20369
	Mn-leaf	-0.09131	0.54591	-0.06341	0.25097	-0.13691	0.00023	0.30043	0.08209	0.14292	-0.12696
	Fe-leaf	0.49437	0.05804	-0.01356	-0.04203	-0.14354	-0.257	0.05435	-0.01364	-0.18174	0.11101
	Co-leaf	-0.22461	0.15522	0.05742	0.01954	0.57621	0.11978	0.14535	-0.21667	-0.32482	0.04749
	Cu-leaf	-0.01247	0.59022	-0.00396	-0.00106	-0.38757	0.12115	0.0327	-0.22247	0.13242	-0.10374
	Zn-leaf	-0.20532	0.54463	0.05196	0.29801	-0.04485	0.12271	0.00414	0.02515	-0.00629	0.25669
	As-leaf	-0.03719	0.0763	0.03459	0.08106	0.42685	0.06153	-0.15415	0.04714	0.20769	-0.25917
	Se-leaf	-0.40297	-0.19007	-0.49654	0.36768	-0.08871	0.12114	-0.34167	-0.12558	0.08643	-0.12668
	Rb-leaf	-0.4982	-0.38612	0.43672	0.06543	-0.20424	0.19721	0.08335	0.08223	-0.04488	0.02144
	Sr-leaf	0.60702	0.04076	0.10638	0.06692	0.17455	-0.26157	0.06254	0.19715	-0.25216	-0.20774
	Mo-leaf	-0.03462	0.22918	-0.17095	-0.67258	-0.07134	0.39814	-0.05927	-0.08925	-0.18157	0.10051
	Cd-leaf	-0.15427	0.64091	0.1148	0.2994	0.11638	0.20733	0.23726	-0.07497	-0.13672	-0.13346

## Sheet: Supp.Tab.S3
Supplementary Table S3. Z-scores of 383 nutrient related genes in seven accessions with contrasting S content in leaves (expression values transformed from Kawakatsu et al., 2016)
Gene_ID	Rhen-1	Jl-3	TFr-18	Col-0	Rak-2	Hod	Zu-1	Cluster
AT1G08490	1.08952	-0.530327	0.750559	-1.79492	-0.0218835	-0.302179	0.809225	1
AT4G16566	0.535127	-1.29214	0.748308	-1.59668	0.580809	0.321946	0.702626	1
AT3G59970	0.783664	-0.889767	0.264344	-1.87677	0.636862	0.465109	0.616553	1
AT1G73730	1.40416	-0.69057	0.802595	-1.17397	-0.926898	-0.207171	0.791853	1
AT3G61440	0.584757	-1.18829	1.08873	-1.5547	0.0212863	0.740626	0.307598	1
AT5G44070	1.20025	-1.52058	0.108932	-0.831708	-0.520248	0.622096	0.94126	1
AT3G22890	1.31544	-1.76391	0.135037	-0.67813	0.721257	0.383531	-0.113222	1
AT3G01120	0.873408	-0.885942	0.442906	-1.8271	0.388562	0.144469	0.863693	1
AT4G25350	1.64833	-1.26509	-0.168954	-0.918944	0.321424	-0.370874	0.754111	1
AT4G28610	-0.109137	-0.90705	1.49397	-1.54732	0.164918	0.22555	0.679075	1
AT3G24120	1.66009	-0.921082	0.567644	-1.40304	0.0535513	-0.203495	0.246336	1
AT1G12110	1.43232	-1.36453	0.660589	-1.03507	-0.499694	0.358879	0.447512	1
AT1G69490	0.704247	-1.04791	1.3254	-1.25616	-0.739126	0.431371	0.582171	1
AT3G09710	-0.482356	0.210713	-1.15765	1.75679	-0.997715	0.530591	0.139629	2
AT2G30870	-0.1419	-0.887219	-1.04867	1.99877	-0.174163	-0.00669857	0.259877	2
AT5G27380	-0.520712	-1.07783	-1.41862	0.842452	0.349046	1.08101	0.74466	2
AT1G24100	-0.918521	-0.866669	-0.83141	1.80682	-0.0660743	0.613187	0.262668	2
AT1G18590	-1.00056	-1.35856	0.149166	1.57657	-0.218012	0.768779	0.082615	2
AT2G30860	-1.10314	-0.414029	-1.39824	1.32141	0.728245	0.381047	0.484699	2
AT1G44790	-0.253593	-1.11495	-0.650569	1.53654	0.442986	0.944822	-0.905232	2
AT2G05830	0.0142376	-0.512553	-1.67292	1.4202	0.0569503	-0.23492	0.929002	2
AT2G03240	-0.948454	-0.041157	-1.0495	1.85299	-0.535656	0.451191	0.270592	2
AT2G13100	-0.43967	-0.0526824	-1.70535	1.46795	-0.0117072	0.853325	-0.111869	2
AT5G49660	-0.481659	0.0539171	-1.41263	1.80443	-0.54636	0.140184	0.44212	2
AT5G48850	1.5777	-0.426923	-0.0435501	0.187397	0.917192	-1.05972	-1.1521	3
AT5G55130	1.30996	-1.70948	0.893686	0.195991	0.254621	-0.390307	-0.554471	3
AT5G26220	1.20315	-0.725337	-0.393877	1.49695	0.201243	-0.921199	-0.860934	3
AT4G15415	1.20385	0.210799	1.01503	-0.56546	0.532492	-1.21584	-1.18087	3
AT3G49580	1.8016	0.274982	0.448294	-0.466205	0.0611071	-0.989829	-1.12995	3
AT5G43360	1.16534	0.485558	-0.420817	1.39193	-0.874005	-0.874005	-0.874005	3
AT2G17270	1.47847	-0.915243	1.09125	0.492823	-0.704033	-0.774437	-0.668832	3
AT5G20380	1.14223	0.425099	0.919673	-0.934982	0.537752	-0.643732	-1.44604	3
AT1G35350	1.37886	-1.11115	-0.401063	1.4541	-0.375199	-0.495114	-0.45044	3
AT5G21040	1.53718	0.243177	0.15845	-0.0649205	0.404928	-1.76716	-0.511661	3
AT5G50200	1.11437	-0.813993	0.868114	1.20719	-0.760953	-0.776107	-0.838618	3
AT4G26150	1.81816	-1.11047	0.181036	0.362939	0.290178	-0.661778	-0.880061	3
AT1G06830	1.63169	-1.52019	-0.161882	0.385944	0.596069	-0.642168	-0.289458	3
AT3G49570	0.360138	0.528202	0.0678521	1.7558	-0.72132	-0.962455	-1.02822	4
AT1G12160	-0.479106	-0.403701	0.0200055	2.2319	-0.432427	-0.47372	-0.462948	4
AT5G43780	-0.0496846	-0.676045	0.429885	1.83523	-1.39331	-0.206483	0.0604079	4
AT2G22330	-0.207616	-1.40446	-0.0535577	1.82185	0.0399457	0.46828	-0.664447	4
AT4G37400	-0.408946	-0.501097	-0.373275	2.25451	-0.411919	-0.408946	-0.150329	4
AT4G35630	-0.573298	-0.267364	-0.327926	2.25005	-0.197816	-0.447486	-0.436155	4
AT4G00830	-0.477454	-0.0524538	-0.623457	2.17518	-0.788253	-0.133406	-0.100158	4
AT3G22460	-0.360102	0.393732	-0.587575	2.12094	-0.576995	-0.651056	-0.338942	4
AT5G65720	0.0517306	-0.28857	-0.27839	2.16188	-0.950265	-0.255121	-0.441269	4
AT5G60890	0.364002	-0.762789	-0.313983	2.10671	-0.275786	-0.404699	-0.713452	4
AT3G55880	0.150177	-1.02638	-0.200236	1.92313	-0.896421	0.46114	-0.411412	4
AT1G07640	-0.45271	-0.313446	0.267769	2.15068	-0.678659	-0.66729	-0.30634	4
AT4G31500	0.0958682	-1.26482	0.0174355	2.01775	-0.39064	-0.0739135	-0.401684	4
AT5G24660	-0.587791	0.0987711	0.103606	2.12945	-0.553947	-0.800529	-0.389559	4
AT5G01310	-0.54278	0.287199	-0.1739	2.09471	-0.985435	-0.376784	-0.303008	4
AT4G39950	-0.448954	-0.869869	0.705523	1.96787	-0.605885	-0.264448	-0.484233	4
AT1G74100	-0.438116	-0.923308	0.0934426	2.11425	-0.66222	0.0111973	-0.195244	4
AT5G43350	-0.579157	0.318364	-0.513328	2.14231	-0.216295	-0.572735	-0.579157	4
AT2G38940	-0.564711	0.00571081	-0.366371	2.21667	-0.203393	-0.538573	-0.549336	4
AT1G68740	-0.422957	-0.23999	-0.441618	2.26193	-0.325102	-0.424778	-0.407482	4
AT3G09922	-0.441059	-0.260156	-0.392818	2.26043	-0.272216	-0.441059	-0.453119	4
AT2G20400	-0.145163	0.22112	-0.783205	2.07617	-0.960439	-0.192425	-0.216057	4
AT5G13080	-0.547419	-0.397406	0.508888	2.09063	-0.548973	-0.548973	-0.556746	4
AT1G62300	-0.511556	-0.292828	0.681033	1.99757	-0.717786	-0.663624	-0.492808	4
AT3G25710	-0.336872	0.112291	-0.602535	2.20473	-0.555975	-0.451901	-0.369737	4
AT2G27190	-0.178238	0.554234	-0.531034	2.02254	-0.873751	-0.621753	-0.371996	4
AT1G73010	-0.648836	0.162209	-0.183552	2.17702	-0.47809	-0.409791	-0.618956	4
AT3G01970	-0.528665	-0.260744	-0.0402678	2.23427	-0.453312	-0.497966	-0.453312	4
AT5G03545	-0.426507	-0.281376	-0.367764	2.26475	-0.351062	-0.409806	-0.428235	4
AT5G46210	-0.26927	0.18318	-0.486831	2.07192	-1.13951	-0.157601	-0.201883	4
AT5G13530	-0.187206	-0.0907428	0.00936029	2.07512	-1.2028	-0.405612	-0.198126	4
AT5G20960	-0.478366	-0.383285	0.643713	2.02848	-0.572837	-0.595998	-0.64171	4
AT1G65480	-0.395591	-0.354938	-0.395591	2.26722	-0.339302	-0.392464	-0.389337	4
AT3G23630	-0.188564	-0.408555	-0.320558	2.23134	-0.716542	-0.188564	-0.408555	4
AT1G59940	-0.510059	0.0742805	-0.495203	2.21356	-0.262458	-0.505107	-0.515011	4
AT1G07430	-0.497265	-0.0730476	-0.37606	2.245	-0.448025	-0.383635	-0.466964	4
AT2G40330	-0.672988	-0.352728	0.225805	2.1112	0.0140206	-0.796959	-0.528354	4
AT3G20770	-0.414707	-0.186058	-0.44864	2.20384	-0.819487	-0.106072	-0.228879	4
AT5G61380	-0.708741	0.222427	-0.550305	2.1695	-0.458845	-0.315293	-0.358743	4
AT2G26650	-0.296629	0.191256	-0.783358	2.14858	-0.665433	-0.411085	-0.183328	4
AT2G03750	1.13347	-0.763478	0.368111	-1.3841	1.11812	0.363725	-0.835847	5
AT3G56400	0.645249	-1.22893	1.63429	-1.12899	0.158891	0.18264	-0.263146	5
AT2G36880	-0.56929	-1.01997	1.05929	-1.16672	1.45714	0.131841	0.107709	5
AT2G43090	0.76473	-0.857796	0.904814	-1.75814	0.864013	0.140473	-0.0580931	5
AT3G51895	0.874845	-0.892518	0.38882	-0.223866	1.31963	0.108987	-1.5759	5
AT4G14710	0.0732668	0.150043	0.844104	-2.0212	1.05601	0.113191	-0.215413	5
AT1G49820	-0.641638	-0.374061	1.42252	-0.641638	1.48942	-0.689419	-0.565187	5
AT1G31180	0.704772	-0.826034	0.196922	-1.59506	1.49557	-0.00984608	0.033684	5
AT5G43850	0.00285566	-0.843848	0.558282	-1.44496	1.64914	0.326973	-0.248443	5
AT3G54660	1.18159	-1.15041	1.3852	-1.05226	0.120325	0.00533613	-0.489773	5
AT1G12140	-0.540276	-0.540276	1.79879	-1.05559	0.93396	-0.387923	-0.208685	5
AT3G26570	0.945584	-0.83927	1.64607	-1.2017	0.0797827	-0.168989	-0.461475	5
AT2G29650	0.936669	-0.678545	0.542509	-1.48013	1.16931	0.342415	-0.832232	5
AT4G00370	0.842739	-0.726089	0.314242	-0.854642	1.66881	-0.19045	-1.05461	5
AT1G66970	0.269991	-1.00758	1.8194	-1.02135	0.536954	-0.0845396	-0.512874	5
AT2G16430	0.254278	-1.31208	1.39344	-0.437359	0.701808	0.53907	-1.13917	5
AT5G42810	0.765605	0.265521	0.523898	-1.60146	1.29069	-0.442932	-0.801326	5
AT1G12820	0.296801	-1.05915	1.69805	0.0735069	0.578347	-0.402207	-1.18536	5
AT1G62540	-0.990264	-1.02201	-0.0695453	0.713595	1.70839	0.322025	-0.662192	6
AT5G10180	-0.330354	-0.614706	0.0581365	-1.22329	1.99173	0.199204	-0.0807158	6
AT1G77990	-0.0050195	0.650862	-0.373953	-0.502787	1.73424	-0.0284439	-1.4749	6
AT1G13430	-0.517678	-0.517678	-0.862796	-0.345118	1.98443	-0.431398	0.690237	6
AT2G17640	-0.769075	-0.367084	-0.879426	0.358076	2.06851	-0.138501	-0.272498	6
AT1G18640	-0.306776	0.242258	-0.926652	-1.15246	1.85394	-0.156234	0.445931	6
AT1G16460	0.0406295	-0.171798	-0.726566	-0.528184	2.16666	-0.105085	-0.675654	6
AT1G13420	-0.446128	-0.304178	-0.493444	0.0901268	2.2036	-0.367267	-0.682711	6
AT4G03070	0.585984	-0.405076	-1.38237	0.200572	1.60457	0.324454	-0.928135	6
AT1G48420	-0.634944	-0.3408	-0.500849	-0.859879	2.08589	-0.107214	0.357794	6
AT1G50110	0.384764	-0.954034	-0.261009	-1.2533	1.80231	0.0540019	0.227258	6
AT5G54390	-0.312672	-0.488573	-0.629293	-0.0488214	1.93885	-1.06653	0.607036	6
ATCG00710	-0.414341	-0.334513	-0.428855	-0.410309	2.26591	-0.34177	-0.336126	6
AT1G71130	-0.801501	-0.494232	-0.881163	0.450336	1.96392	0.23411	-0.471471	6
AT1G10470	0.222706	-1.16373	0.128662	-0.95833	1.86185	-0.354253	0.263093	6
AT2G45660	-0.791723	-0.2227	-0.871725	0.417874	2.02861	-0.52186	-0.0384715	6
AT1G69120	-0.424435	-0.424435	-0.424435	-0.184835	2.25909	-0.376515	-0.424435	6
AT5G61590	-0.00597671	-0.0984585	-0.459578	0.175133	1.99559	-0.315901	-1.29081	6
AT2G47880	0.5111	-0.683833	-0.589185	-0.0023662	2.0302	-0.61048	-0.655438	6
AT1G72180	0.772851	-0.555685	-1.27312	-1.00437	1.523	0.283268	0.254056	6
AT3G54990	-0.697609	0.970337	-1.01914	-0.556939	1.65359	0.287082	-0.637322	6
AT5G62920	0.207497	-0.702491	-1.27998	0.338746	1.83498	-0.562493	0.163748	6
AT2G42200	-0.409011	0.310026	-0.879653	-0.317497	2.11416	-0.239056	-0.578965	6
AT5G07000	0.0333278	0.167348	-0.875032	-0.517645	0.753067	1.68128	-1.24235	7
AT1G68670	-0.344166	0.375741	-1.44297	-0.51467	0.154717	1.8345	-0.0631497	7
AT4G02780	0.593713	0.723588	-0.705035	-0.964784	-0.31541	1.63271	-0.964784	7
AT2G29090	0.463364	0.346128	-0.82624	0.658759	-0.240056	1.28402	-1.68598	7
AT1G08090	-0.170981	0.646393	-1.1927	-0.0542136	0.29609	1.63892	-1.16351	7
AT3G61830	0.580521	0.316414	-1.88048	0.574519	-0.649978	1.12674	-0.0677418	7
AT5G63990	-0.893073	0.699118	1.87166	0.137531	-0.362342	-0.677078	-0.775818	8
AT3G24170	0.217004	-0.710922	1.98501	0.412565	-0.36924	-0.658831	-0.875582	8
AT5G49810	-0.314191	0.774305	1.92026	-0.764273	-0.232793	-0.593497	-0.789809	8
AT1G02500	-0.942278	-0.196034	1.55251	1.28549	-0.61478	-0.393382	-0.691526	8
AT2G25450	-0.422209	-0.050238	0.871839	1.7598	-0.958918	-1.00162	-0.19865	8
AT1G55920	0.487806	0.46731	0.864933	1.25846	-1.18057	-1.0412	-0.856735	8
AT1G04580	-0.559146	1.23012	1.30468	0.559146	-0.745529	-0.857358	-0.931911	8
AT4G34200	-0.62955	-1.3545	1.03746	1.49706	0.298542	-0.3934	-0.455612	8
AT2G26400	0.503865	-0.646977	2.03759	-0.0178498	-0.593636	-0.640401	-0.642593	8
AT1G04770	0.117533	-0.670485	0.745865	1.75258	-0.0490962	-0.715614	-1.18079	8
AT1G17745	-0.270807	-0.580664	1.13958	1.68717	-0.375874	-0.690183	-0.90922	8
AT5G64000	0.253214	-0.917357	1.0715	1.60686	-0.601136	-0.753699	-0.659387	8
AT1G62180	-0.0436808	-1.19647	1.81624	0.657111	0.0424147	-0.739409	-0.536198	8
AT5G09290	0.346427	-0.692854	1.90772	0.53625	-0.716582	-0.635907	-0.745055	8
AT5G13550	0.498301	0.0686476	1.36703	0.978834	-0.811388	-0.886765	-1.21466	8
AT1G16540	-0.337646	0.0296581	0.913317	1.77568	-0.859324	-0.790122	-0.731566	8
AT2G32830	-0.624348	-0.646533	1.10608	1.74944	-0.335944	-0.713088	-0.535608	8
AT3G54700	-0.50155	-0.111456	2.22911	-0.111456	-0.50155	-0.50155	-0.50155	8
AT1G76430	-0.564862	0.0434509	1.86839	0.651763	-0.260705	-0.564862	-1.17317	8
AT5G14040	0.754413	-1.44264	1.36534	0.53957	0.277868	-0.735341	-0.759213	8
AT3G48850	-0.229142	-0.324846	1.17579	1.62751	-0.462659	-0.876099	-0.910552	8
AT1G69480	-0.297267	-0.570848	1.56805	1.14525	0.0509263	-0.861009	-1.03511	8
AT1G61800	-0.655418	-0.261301	1.21007	1.65471	-0.560426	-0.586701	-0.800939	8
AT2G33770	-0.0400302	0.670016	1.17643	1.08923	-1.09138	-0.619045	-1.18522	8
AT1G67940	-0.293911	-0.749979	2.17899	-0.182427	0.0608091	-0.6689	-0.344585	8
AT5G23630	0.559512	-0.226268	1.62118	0.372304	-1.59338	-0.541565	-0.191782	8
AT3G47420	0.0771939	-0.701427	2.03323	0.232033	-0.126941	-0.481492	-1.03259	8
AT3G51860	1.10572	-0.53051	1.39174	0.596116	-0.759461	-0.915899	-0.8877	8
AT1G37130	0.673479	-1.2672	1.70278	0.0241409	-0.982585	-0.253859	0.103241	8
AT5G59780	0.440002	-0.642522	0.605529	1.82921	-0.733917	-0.649631	-0.848669	8
AT1G30270	-0.201748	-0.558099	1.07883	1.73624	-0.879341	-0.538789	-0.637093	8
AT1G01060	0.652091	-0.685051	2.02195	-0.384859	-0.461683	-0.530299	-0.612147	8
AT4G13510	0.0131728	-0.810566	1.8881	0.756997	-0.447875	-0.589263	-0.810566	8
AT5G11260	-0.292553	-0.647719	1.86111	0.871182	-0.254769	-0.881977	-0.655276	8
AT1G32640	-0.640066	-0.835023	-0.675746	-0.299039	-0.421651	1.28348	1.58804	9
AT1G64660	-1.14409	0.488763	-0.917455	0.638942	-0.922916	1.48813	0.36862	9
AT1G18570	-0.237511	-1.22488	0.270049	0.0607816	-1.15551	1.59965	0.687427	9
AT4G01850	-0.80631	0.336421	0.383135	0.289124	-1.8889	0.75334	0.933188	9
AT1G26730	-0.857075	0.049163	-0.788246	0.680088	-1.29299	0.920986	1.28807	9
AT5G04340	-0.706401	-0.85551	-0.610818	0.375594	-0.83257	1.54298	1.08673	9
AT1G20823	0.168281	-1.04289	-0.467347	-0.76935	-0.604909	1.26087	1.45535	9
AT3G15210	-0.349801	-0.715948	-0.602501	-0.505608	-0.637557	0.965309	1.84611	9
AT1G25550	-1.10724	-0.427196	-0.87791	1.30413	-0.564567	0.387948	1.28483	9
AT4G17615	-0.466609	-1.13112	-0.644001	1.00321	-0.891787	0.972236	1.15808	9
AT4G34840	1.27049	0.554239	-0.0873992	-1.96755	0.300568	-0.266461	0.196115	10
AT3G19480	0.977186	0.330559	-0.579157	-1.95799	0.691909	0.000905641	0.536592	10
AT5G48545	0.739428	-0.0891853	-0.399442	-2.04153	0.425387	0.73186	0.633486	10
AT2G43750	0.804862	0.629077	-0.545524	-2.01904	0.687402	0.145465	0.297758	10
AT3G04940	1.3163	0.529299	-1.30114	-1.30114	-0.263597	0.585303	0.434977	10
AT5G58240	0.677716	0.266426	-0.853983	-1.90348	0.500436	0.706081	0.606804	10
AT3G46980	1.28191	0.367561	-1.02168	-1.43987	0.799926	0.488056	-0.475906	10
AT5G44370	0.72224	1.48781	-0.650016	-1.43003	0.491123	0.115558	-0.736685	10
AT4G22990	0.584128	1.81212	-1.21604	-0.591044	-0.194919	0.267227	-0.661466	10
AT5G15330	0.935217	0.752863	0.0781519	-2.1101	0.00521012	0.0234456	0.315212	10
AT2G01420	1.41302	0.829092	-1.09152	-1.30991	-0.463188	0.296795	0.325707	10
AT5G23040	0.630827	-0.240909	-0.994115	-1.51457	1.41636	0.283857	0.41855	10
AT5G40890	0.833965	1.13833	-0.526075	-1.47207	0.986603	-0.225368	-0.735383	10
AT2G01570	0.484205	0.784746	-0.966184	-1.07416	1.37024	0.409626	-1.00848	10
AT2G27050	1.03239	0.730996	-0.374547	-1.8695	0.142884	0.755	-0.417222	10
AT4G34420	-0.423659	0.786796	-0.544705	-1.51307	-0.302614	0.484182	1.51307	11
AT4G05090	0.408056	0.823531	-1.1305	-1.48755	0.297695	-0.156731	1.2455	11
AT5G67520	0.535606	0.0928275	-0.735226	-1.37927	0.736869	-0.729476	1.47867	11
AT3G25900	-1.09071	0.441962	0.00202735	-0.816345	-0.0594688	-0.418985	1.94152	11
AT3G50620	0.24642	0.289544	0.0954879	-2.14694	0.526723	0.00924076	0.979521	11
AT1G79230	-0.0199049	0.306197	0.0957131	-1.89054	1.32601	-0.431979	0.614512	11
AT2G44160	0.116561	0.155765	0.0185517	-2.07639	0.975366	-0.0255524	0.835703	11
AT4G11810	0.673983	0.607534	-1.31949	-1.12014	0.341738	-0.5221	1.33847	11
AT1G63010	0.309258	0.993385	0.10115	-1.73834	-0.00888477	-0.78391	1.12734	11
AT1G55180	-0.147039	0.45337	0.539143	-1.39074	-0.790335	-0.340028	1.67563	11
AT5G38480	-0.262346	0.0271997	0.469415	-2.04437	0.503634	0.19303	1.11343	11
AT1G04250	-0.248071	0.449086	0.636168	-2.04693	0.15967	-0.00662437	1.0567	11
AT2G15620	-0.495211	0.73617	0.566191	-1.04822	-0.995917	-0.390609	1.62759	11
AT4G00710	0.940036	0.331075	0.654694	-1.98645	-0.0482197	-0.50407	0.612937	11
AT1G77760	-0.862299	1.07724	1.23103	-1.05481	-0.967598	-0.139314	0.715748	11
AT1G80310	-0.604206	1.2861	-1.42098	1.26993	-0.541533	0.172135	-0.161449	12
AT1G62570	-0.808335	1.00671	-0.644583	1.79223	-0.225477	-0.444353	-0.676199	12
AT5G07010	-0.435319	1.31211	-1.21674	1.39825	-0.784497	-0.123058	-0.150747	12
AT1G16400	-1.28601	0.561091	-0.372671	1.87127	-0.582767	0.0329318	-0.223853	12
AT1G28170	-0.681829	1.10797	-0.0852286	1.70457	-0.681829	-0.681829	-0.681829	12
AT5G05260	-1.06904	0.801784	0.801784	0.801784	-1.06904	0.801784	-1.06904	12
AT1G76790	-0.793752	1.27077	-0.835695	1.42223	0.287442	-0.536269	-0.814723	12
AT2G14920	-1.06654	1.39639	-0.450804	1.31943	0.164928	-0.604736	-0.758669	12
AT3G15990	-0.778187	1.00229	0.829058	1.31989	-0.604951	-0.758939	-1.00917	12
AT2G25680	-0.962773	1.20093	0.243227	1.30734	-0.0405378	-0.466185	-1.28201	12
AT2G15730	-0.70049	1.52593	-0.607723	1.38016	-0.554713	-0.355925	-0.687238	12
AT1G78000	-0.573321	1.06187	0.00620612	1.63357	-0.223172	-0.880027	-1.02513	12
AT5G43370	-0.602954	0.850836	-0.386058	1.92359	-0.573644	-0.602954	-0.608816	12
AT2G45130	-0.598444	0.724432	0.0629941	1.82683	-0.157485	-0.818923	-1.0394	12
AT3G02040	-0.650411	1.06404	-0.562969	1.79305	-0.471597	-0.544301	-0.627813	12
AT3G17790	-0.855758	0.674217	0.837784	1.54615	-0.509752	-0.727421	-0.965222	12
AT1G23010	-1.05256	0.594093	0.82933	1.56024	-0.304848	-0.783723	-0.842532	12
AT3G25790	-0.755094	1.67543	-0.403693	1.17761	-0.286559	-0.696527	-0.711169	12
AT4G17550	-0.148667	1.29484	-0.523531	1.43471	-0.383656	-0.378061	-1.29564	12
AT1G27320	-0.104014	1.02595	-0.514516	1.52503	-1.2383	0.187658	-0.881807	12
AT5G66400	-0.393422	0.614874	-0.374559	2.03129	-0.542608	-0.582906	-0.75267	12
AT4G37540	-1.38938	1.1147	0.392134	1.38048	-0.388575	-0.529767	-0.579599	12
AT2G46410	-0.846414	0.533357	-0.38649	2.0484	-0.575871	-0.494708	-0.278273	12
AT3G48360	-1.0108	1.23337	-1.03438	1.47302	-0.0142182	-0.260855	-0.386137	12
AT5G57050	-0.595269	1.3104	-0.50994	1.2393	0.414453	-0.588158	-1.27079	12
AT5G39610	0.0714988	1.30116	0.300172	1.17603	-1.17542	-0.683553	-0.989889	12
AT5G13110	-1.49523	1.53838	0.278988	0.725733	0.138582	-0.406022	-0.780437	12
AT4G27950	-0.6205	1.06981	-0.624014	1.79021	-0.476419	-0.585358	-0.553731	12
AT1G08030	0.254713	1.11319	-0.858478	0.754706	-1.35847	-0.830176	0.924515	13
AT2G23430	1.25735	-1.19002	-0.559725	1.28575	-1.00264	0.0365038	0.172785	13
AT5G10030	1.28976	0.0477688	-1.51069	0.388121	-0.400064	-0.835954	1.02106	13
AT3G63110	1.12548	0.227371	-0.636638	0.284213	-1.67117	-0.432004	1.10275	13
AT3G27170	1.47191	-0.801605	-1.07761	-0.101623	-0.434541	-0.36056	1.30403	13
AT1G65880	1.34164	0.894427	0.894427	-0.894427	-0.894427	-0.447214	-0.894427	14
AT4G37430	1.01548	1.15306	0.740314	-1.00237	-1.18581	-0.818932	0.0982718	14
AT3G56490	0.962911	0.78031	0.669161	-1.41885	0.724735	-0.831348	-0.886922	14
AT1G58250	1.30958	0.962063	0.625524	-1.06815	-1.29494	-0.329223	-0.20485	14
AT1G71040	1.68931	-1.25956	0.812843	-0.504231	-0.288083	0.25466	-0.704939	14
AT2G38170	2.22624	-0.545057	-0.031308	-0.455734	-0.460029	-0.535896	-0.198216	14
AT5G10140	1.96337	-0.717329	0.693061	-0.711164	-0.36593	-0.167284	-0.694724	14
AT2G46830	1.12103	-0.772894	1.73706	-0.66365	-0.470208	-0.390539	-0.5608	14
AT3G62980	1.32136	1.14882	0.039885	-1.55529	0.046159	-0.427531	-0.573403	14
AT5G37020	1.50922	0.0278781	1.25642	-0.885764	-0.411202	-0.561998	-0.934551	14
AT4G24020	1.30064	0.10188	1.11575	-1.57436	-0.0342504	-0.172413	-0.737254	14
AT5G56860	2.18855	-0.44088	-0.0951276	-0.150619	-0.893346	-0.282944	-0.325629	14
AT1G70940	2.10009	0.0565144	-0.299482	-1.03392	-0.640518	-0.0710988	-0.111583	14
AT4G02560	1.08557	0.429257	0.326461	-0.543349	-1.9904	0.215758	0.476701	14
AT5G19600	-1.59547	-0.027273	0.0681825	1.78638	0.122729	-0.477278	0.122729	15
AT4G29210	-0.673803	-0.26716	-0.693374	1.69212	1.17022	-0.554203	-0.673803	15
AT4G21990	-0.381773	-0.751001	0.146519	1.9322	0.56685	-0.569626	-0.943173	15
AT5G56760	-0.792532	-0.825653	-0.946092	1.32418	1.39344	-0.286688	0.133343	15
AT4G33030	-0.276957	-0.721134	-0.94061	1.68787	0.454628	-0.951061	0.747262	15
AT4G30530	-0.201614	-1.37033	-0.540137	1.91461	0.276663	0.109393	-0.18858	15
AT5G20150	-0.632515	0.266618	-0.618186	1.96458	0.467222	-0.621769	-0.825954	15
AT5G29000	-0.269616	0.596123	-0.771744	1.65232	0.54995	-1.32582	-0.43122	15
AT2G47190	-0.71335	-0.71335	0.0679381	1.74374	-0.498213	-0.860549	0.973779	15
AT5G61850	-0.631761	-0.355366	-0.447498	2.22433	-0.0789702	-0.539629	-0.171102	15
AT5G67420	0.764439	-0.589801	-1.22767	1.52007	0.709764	-0.752422	-0.424377	15
AT3G27010	-0.124287	-0.847061	-0.164441	2.13773	-0.0975171	-0.806906	-0.0975171	15
AT3G03900	0.098145	0.510354	-1.34459	-1.41329	0.613406	0.3386	1.19737	16
AT4G38800	-0.954782	1.77777	-1.18542	-0.473451	0.401467	0.363863	0.0705521	16
AT5G65940	-0.470095	0.996457	-1.72435	-0.372325	0.409836	-0.065047	1.22552	16
AT4G14716	-1.32928	0.991412	-1.33781	-0.107503	0.783233	0.0904386	0.909506	16
AT3G01910	-1.12068	1.84012	-0.433513	-0.996157	0.230592	0.170638	0.308993	16
AT3G63250	-0.573819	1.3017	-1.42171	-0.898127	0.93441	0.156851	0.500696	16
AT5G53850	-0.8463	1.2398	-0.810492	-1.07838	-0.276037	0.510394	1.26102	16
AT1G14040	-1.0073	0.933251	-1.37282	1.15256	-0.256336	-0.309501	0.860148	16
AT4G13640	-0.232596	0.750845	-1.85483	-0.505939	1.21434	0.397281	0.230899	16
AT1G02860	-0.973198	1.70056	-1.12253	0.292569	-0.0665391	-0.546535	0.715676	16
AT1G23080	0.147566	0.756024	-1.61205	-0.982784	-0.168732	0.725227	1.13475	16
AT5G47100	-0.974693	1.19069	-0.929106	-0.0781491	-0.579606	-0.176921	1.54779	16
AT5G57380	-0.866025	1.73205	-0.866025	0	0	-0.866025	0.866025	16
AT5G63160	-1.29494	0.7069	-1.34803	-0.125139	1.24191	0.646946	0.172345	16
AT3G49940	-0.336059	1.35414	-0.888303	-1.27798	1.25373	0.110995	-0.216526	16
AT4G17870	-1.32593	0.0804845	-0.49013	0.611889	0.0938986	-0.726424	1.75621	16
AT4G14550	-0.353951	1.46331	-1.11271	-1.23916	-0.119768	0.587466	0.774812	16
AT5G20980	1.7297	-0.214153	-1.26845	-0.0164733	-0.0164733	0.708353	-0.922506	17
AT4G39640	0.935057	-1.41172	-0.987677	0.195836	-0.363643	1.38821	0.243936	17
AT5G61420	1.19757	-1.7263	-0.409353	-0.310683	0.0638625	1.14722	0.0376846	17
AT4G03050	1.55587	-0.732833	-0.78651	-0.780546	0.875971	0.654555	-0.78651	17
AT5G57220	1.77303	-1.27523	-0.174644	0.592233	-0.646322	0.309868	-0.57894	17
AT4G14680	2.12949	-0.620939	-0.766305	-0.232338	-0.0121309	0.147627	-0.645407	17
AT3G03630	1.02575	-1.14816	-1.04902	-0.92156	0.926618	0.848725	0.31764	17
AT5G28020	1.96597	-0.298441	-0.298441	-0.894795	-0.456481	0.679431	-0.697245	17
AT5G07690	1.51033	-0.326385	-1.06555	-1.31567	0.562108	0.655437	-0.0202657	17
AT3G20330	1.22302	-0.472254	-1.2987	0.460145	0.905154	0.375381	-1.19274	17
AT1G19371	1.92786	0.16764	-1.00584	0.16764	-1.00584	0.16764	-0.419099	17
AT4G00650	1.64289	-1.30805	-0.431198	0.614277	-0.962367	0.251733	0.192714	17
AT2G39250	2.00067	-0.744568	-0.456704	-0.999666	0.00668673	0.42561	-0.23203	17
AT4G35640	-0.278517	0.0884701	0.914191	0.684824	1.14356	-1.12717	-1.42535	18
AT3G45070	-0.918459	1.38669	-0.558279	0.864432	0.882441	-0.72036	-0.936468	18
AT2G03770	0.0355559	1.03112	1.03112	0.533339	0.0355559	-1.2089	-1.45779	18
AT5G24655	-0.495064	-0.264034	0.660085	1.35317	0.968125	-1.18815	-1.03413	18
AT3G13110	-0.802163	-0.864243	0.485998	1.03696	1.3396	0.0297097	-1.22586	18
AT1G12130	-0.660163	1.16397	0.312709	1.16397	0.312709	-1.02499	-1.26821	18
AT5G01220	-0.759206	0.0648368	0.640399	1.22103	1.01819	-0.87584	-1.30941	18
AT3G45080	-0.896157	1.19488	-0.515969	0.678907	1.24919	-0.760376	-0.95047	18
AT4G08620	-0.899268	0.603986	-0.523455	0.603986	1.73143	-0.617408	-0.899268	18
AT1G22150	-0.971743	1.48461	0.0485872	0.728808	0.653228	-0.933953	-1.00953	18
AT1G36370	-0.237264	0.528486	0.426731	0.99587	0.926884	-1.05131	-1.5894	18
AT4G04610	-0.537128	-1.07292	1.12151	1.05163	0.935148	-0.433075	-1.06516	18
AT1G20860	-0.759737	0.702757	-0.759737	1.63343	0.702757	-0.626783	-0.892691	18
AT2G03260	-0.680336	1.30398	-0.0188982	1.17169	0.377964	-1.0772	-1.0772	18
AT2G26660	0.201613	0.577956	1.23656	-0.237455	0.781809	-1.00582	-1.55466	18
AT1G68320	-1.15358	-0.555426	1.03964	1.23903	0.84026	-0.854502	-0.555426	18
AT1G18420	0	0.707107	-0.707107	1.41421	0.707107	-1.41421	-0.707107	18
AT1G30560	-0.58554	0.951503	-0.0731925	1.46385	0.439155	-1.09789	-1.09789	18
AT4G25220	-0.862483	1.07895	-0.436315	0.226613	1.59982	-0.791455	-0.815131	18
AT2G25095	0.5	1	-0.5	1	0.5	-1	-1.5	18
AT5G22300	-0.963078	-0.92024	1.36621	0.734356	0.996736	-0.395482	-0.818501	18
AT1G19920	0.257734	-0.745891	-0.957967	-1.3403	1.02539	0.705781	1.05526	19
AT5G23020	0.0672626	-0.565318	-0.596707	-1.37315	-0.135895	1.18812	1.41569	19
AT5G28030	-0.113006	-0.63553	-0.733503	-0.791561	0.576435	-0.301695	1.99886	19
AT3G17390	0.718433	-1.15897	-0.849682	-0.435415	-0.239912	0.195414	1.77013	19
AT1G14810	0.83318	-1.14593	-0.342542	-1.47655	0.371234	0.819276	0.941328	19
AT5G17920	0.713959	-0.542492	-0.159743	-1.95855	0.74081	0.431971	0.774043	19
AT1G23090	1.03028	-1.62845	0.11229	-0.141305	-0.509648	-0.252611	1.38944	19
AT5G60410	0.336064	-0.793239	0.24862	-0.52451	-0.752716	-0.531974	2.01775	19
AT3G48100	0.5924	-0.917036	-0.270135	-1.53906	0.318711	0.351886	1.46323	19
AT5G66190	-0.399554	-0.75452	-0.557789	-1.06248	1.10373	0.0551267	1.61548	19
AT3G60320	0.783612	-0.0829759	-1.05051	-1.49623	0.354977	0.113482	1.37764	19
AT3G45650	-0.207192	-1.06359	0.653807	-0.60316	-0.686036	0.0184171	1.88775	19
AT1G74890	1.07744	-0.857557	-0.615682	-1.14341	0.549716	-0.40679	1.39628	19
AT1G19050	0.580955	-0.999084	-0.87516	-0.871899	1.46636	-0.260428	0.959251	19
AT3G12520	-0.0757589	1.82453	-0.126265	0.0378795	0.44824	-0.71971	-1.38891	20
AT2G17630	0.219754	1.67488	0.538495	-1.30928	0.312143	-0.634844	-0.801144	20
AT5G43690	-0.652733	2.10218	-0.316768	0.455953	-0.518347	-0.48475	-0.58554	20
AT1G80360	-1.11392	2.09016	0.190242	-0.242809	-0.267841	-0.262835	-0.393	20
AT1G03980	-0.52056	2.21238	-0.463624	-0.577497	-0.122006	-0.52056	-0.00813376	20
AT4G31290	-0.820307	1.46762	-0.990673	-0.286868	1.35367	-0.274021	-0.449414	20
AT4G37410	-0.538721	2.24502	-0.278905	-0.115592	-0.382831	-0.479334	-0.449641	20
AT4G14030	-0.116003	1.74852	0.607625	-1.04607	0.407227	-0.895084	-0.706216	20
AT5G37830	-0.149138	1.80552	0.339526	-0.987641	-1.22087	0.345079	-0.132479	20
AT4G02700	-0.507169	2.2571	-0.398767	-0.263264	-0.236163	-0.452968	-0.398767	20
AT3G44320	-0.701174	2.12888	0.0327651	0.196306	-0.437913	-0.641342	-0.577521	20
AT2G03760	-0.488598	1.94681	-0.623898	-0.104962	0.71369	-0.620472	-0.822566	20
AT2G38060	-0.583596	2.23662	-0.293279	-0.376227	-0.0651731	-0.417701	-0.500648	20
AT3G23430	-0.882787	1.87693	0.607208	0.277169	-0.478583	-0.552749	-0.847188	20
AT5G54800	-0.405014	1.96714	-0.543558	0.289399	0.384015	-0.910195	-0.781788	20
AT2G02990	-0.392171	2.15223	-0.558451	0.131769	-0.00313737	-0.671396	-0.658847	20
AT5G34850	-0.891723	1.71891	-1.08178	0.0139295	0.817118	0.0624072	-0.638867	20
AT2G02470	-0.692559	1.48678	-0.492416	-1.1818	1.05536	0.432691	-0.608054	20
AT1G13300	-0.735061	1.99624	0.0344035	0.557169	-0.505984	-0.682197	-0.664576	20
AT3G52190	-0.857177	1.73592	0.357313	0.29823	0.396702	-1.04756	-0.883436	20
AT5G42870	-0.349305	1.87973	0.0428771	0.323007	-1.45382	-0.3373	-0.105192	20
AT2G01830	-0.816293	1.97206	-1.00773	0.10761	0.428063	-0.358503	-0.325209	20
AT4G13420	-0.502353	2.22606	-0.336794	0.0274355	-0.555331	-0.40964	-0.449374	20
AT5G35750	-0.140591	2.10324	-0.702955	-0.877288	-0.452703	-0.171521	0.241816	20
AT1G69850	0.605965	1.83661	-0.883599	-0.942999	0.252612	-0.706923	-0.161663	20
AT1G34040	-0.0581756	2.15503	-0.7664	-0.04047	-0.589344	-0.0581756	-0.642461	20
AT4G24670	-0.305948	2.17941	-0.81712	-0.235441	0.0994645	-0.464588	-0.455774	20
AT1G21410	-0.396991	1.29748	1.16192	-0.640995	0.185908	-0.071652	-1.53568	20
AT2G31790	-0.469252	-1.27698	-0.459461	-0.660169	1.03524	1.52967	0.300946	21
AT5G07700	-0.472854	-0.663814	-0.568334	-0.695641	0.991174	1.83458	-0.425114	21
AT3G58990	-1.01158	-0.821662	-0.260527	0.147375	0.796997	1.78222	-0.632819	21
AT1G16410	-0.809684	-0.841016	-0.304765	-0.573493	1.35701	1.50443	-0.332481	21
AT5G04590	0.285537	-1.75259	-0.493201	-0.23665	0.484548	1.50686	0.2055	21
AT3G22740	-0.843954	-0.78026	-0.688698	-0.207008	1.71577	1.07087	-0.266721	21
AT1G78370	-0.653465	-0.532999	-0.523803	-1.09878	0.993056	1.67355	0.142437	21
AT4G39940	-0.415736	-1.54188	-0.358629	-0.248985	1.50533	0.994416	0.0654822	21
AT5G14200	-0.808144	-0.741785	0.141045	-0.918498	1.85721	0.667151	-0.196982	21
AT1G65860	-0.524755	-0.735864	-0.0305132	-0.606715	0.451311	2.05822	-0.611682	21
AT2G43100	-1.47151	-0.650512	-0.309384	1.02905	0.329056	1.42338	-0.350069	21
AT3G19710	-0.9594	-0.888452	-0.371706	-0.701786	1.50861	1.14552	0.267208	21
AT5G63980	-0.555015	-0.704774	-1.54573	0.107382	1.10098	1.19026	0.406901	21
AT2G20610	-0.179839	-1.88413	0.334469	-0.220418	0.257087	1.46217	0.230663	21
AT4G12030	-0.496914	-0.854034	-0.751135	-0.656306	0.808493	1.83345	0.116446	21
AT3G03780	-0.508349	-1.24372	0.323752	-0.978344	1.29102	1.20732	-0.0916782	21
AT2G14750	-0.468011	-1.38628	-0.0760993	0.104002	1.64628	0.837092	-0.65699	21
AT1G62560	-0.54306	-0.926196	-0.383421	-0.46324	1.32872	1.55022	-0.563015	21
AT5G23010	-1.2675	-0.879302	-0.12199	-0.11389	1.25755	1.39264	-0.267493	21
AT2G17950	-1.22474	0	0	0	1.22474	1.22474	-1.22474	21
AT3G03190	-0.783674	-1.26356	-0.529619	-0.463752	1.35228	0.985306	0.703022	22
AT4G14880	-0.87502	0.106354	-0.652041	-1.40016	1.25836	0.652372	0.91014	22
AT3G57050	-0.206311	-0.695168	0.323594	-1.82215	0.995305	0.892061	0.512668	22
AT1G74090	-1.08848	-1.0231	-0.542071	-0.355265	0.704859	1.46609	0.837959	22
AT3G59760	-1.53602	-0.601202	0.809772	-0.699235	1.06886	-0.0375126	0.995334	22
AT4G23100	-0.377337	-0.348217	-1.47039	-0.776488	0.863441	1.08574	1.02324	22
AT3G49680	0.0833928	-0.745031	-0.481091	-1.6274	0.934935	0.921449	0.913743	22
AT4G13770	-0.192911	-0.961878	-0.124607	-1.29265	1.63642	0.810988	0.124646	22
AT2G17265	-0.703723	0.970772	-0.454071	-1.61708	1.01644	0.839857	-0.0521921	22
AT4G03060	-0.930782	-0.838845	-0.411864	-0.898697	0.754622	1.46204	0.863526	22
AT4G13430	-0.259997	-1.24993	0.385684	-1.41676	0.647137	0.978339	0.915525	22
AT2G19590	-1.33958	0.202285	0.674284	-1.46544	0.296685	1.08335	0.548418	22
AT5G27420	-0.223376	-1.44873	-0.509472	-0.691206	0.492764	1.32946	1.05056	22

## Sheet: Supp.Tab.S4
Supplementary Table S4. P-values between low- and high S contaning accessions groups, for signifficantlly different GSLs. T-test (p-val<0.05).
GSLs	Mean (low-S)	Mean (mid-S)	Mean (high-S)	P-value (low- vs high-)
3-MSOP	0.036095	0.08158	0.106406	0.0002
4-MSOP	0.058019	0.073826	0.186069	0.0058
7-MSOP	0.004936	0.020245	0.025253	0.0068
I3M	0.063781	0.133568	0.115931	1.81873e-05
4-MOIM	0.062276	0.071698	0.091289	1.33001e-05
1-MOIM	0.014592	0.031612	0.021989	0.0112
aliphatic	0.097409	0.156815	0.317727	8.97674e-05
indolic	0.136939	0.234851	0.235267	0.0002
total	0.553422	0.419032	0.234729	1.0162e-06

## Sheet: Supp.Tab.S5
Supplementary Table S5. Correlation matrix of quantified mean traits.
Row	S*	S**	Prin1	Prin2	Prin3	Mean(uptake root)	NO3	PO4	SO4	Cys	GSH	3-MSOP	4-MSOB	7MSOH	4-MTB	I3M	4-MOIM	1-MOIM	aliphatic GSL	indolic GSL	total GSL	APR2	ATPS1	SULTR1.1	SULTR1.2	SIR	SAL1	AOP2	SOT17	SOT18	GSH1	GSH2	BCAT4	SOT16	GSTF11	PHO2	PHT1;4	PHT1;5
S*	1	0.863523	-0.713964	-0.519408	-0.896058	0.830149	-0.400022	-0.87003	0.584954	-0.00511648	-0.547592	0.18712	0.200561	0.337227	-0.0931013	0.677042	0.414172	0.421022	0.249859	0.652781	0.401871	0.395239	-0.00571132	0.435947	-0.217184	0.0841166	-0.149113	-0.19454	0.760628	0.770962	0.0832972	-0.033227	0.593395	-0.124042	0.297647	0.508876	-0.454155	-0.0974993
S**	0.863523	1	-0.78353	-0.471098	-0.863361	0.660259	-0.285035	-0.842494	0.35302	-0.115851	-0.534077	0.144734	0.351732	0.459617	-0.293241	0.456032	0.288258	0.0135971	0.370138	0.464003	0.455494	0.660285	0.147216	0.537242	-0.486038	0.22607	0.102561	-0.0809309	0.658831	0.57418	0.30187	0.166135	0.371578	0.16959	0.109309	0.408269	-0.219431	-0.0863928
Prin1	-0.713964	-0.78353	1	0.269158	0.5802	-0.652799	-0.0394868	0.544354	-0.643081	0.223067	0.524994	-0.192954	-0.297	-0.632458	0.629171	-0.539851	-0.299148	-0.0733739	-0.379547	-0.504084	-0.452109	-0.238642	-0.289317	-0.649424	0.181595	-0.397426	-0.280928	-0.137258	-0.612632	-0.492947	-0.216009	-0.285458	-0.332397	-0.154636	0.0341971	-0.535151	0.258534	0.296113
Prin2	-0.519408	-0.471098	0.269158	1	0.387776	-0.267261	-0.00239381	0.355837	-0.31989	0.233538	0.240415	-0.263253	-0.19407	-0.125466	0.602192	-0.377845	-0.20953	-0.369139	-0.23933	-0.391227	-0.327726	-0.258881	0.292467	0.0609026	-0.0103248	0.210252	0.52048	0.203148	-0.311681	-0.37937	0.303802	0.349104	-0.0263107	0.393186	0.074391	0.00342532	0.55587	0.112453
Prin3	-0.896058	-0.863361	0.5802	0.387776	1	-0.668647	0.576217	0.912167	-0.280379	-0.13597	0.44463	-0.135074	-0.328775	-0.231829	0.0237152	-0.459035	-0.357698	-0.245346	-0.307526	-0.505343	-0.431101	-0.617089	-0.204841	-0.53702	0.372841	-0.0501558	0.00186242	0.133011	-0.719725	-0.640536	-0.253739	-0.0612417	-0.675203	-0.10116	-0.461507	-0.456638	0.308266	-0.0585209
Mean(uptake root)	0.830149	0.660259	-0.652799	-0.267261	-0.668647	1	-0.125037	-0.67268	0.5911	0.0501024	-0.578652	0.220532	0.192397	0.469259	-0.0113879	0.835227	0.46691	0.512711	0.277467	0.757076	0.414865	0.165611	0.107478	0.329223	-0.168795	0.310572	-0.0546869	-0.185645	0.518495	0.638386	0.154364	0.144053	0.534311	-0.0360989	0.313192	0.474512	-0.230949	-0.256082
NO3	-0.400022	-0.285035	-0.0394868	-0.00239381	0.576217	-0.125037	1	0.626185	0.0577418	-0.399126	-0.279312	0.182229	0.0745219	0.281959	0.20472	0.00826868	-0.311851	0.0551087	0.152553	-0.130013	0.0643097	-0.345745	0.241603	-0.039949	0.206859	0.35494	0.322763	0.224385	-0.328734	-0.184268	0.142661	0.304331	-0.348281	0.112039	-0.193275	-0.258607	0.213035	-0.2209
PO4	-0.87003	-0.842494	0.544354	0.355837	0.912167	-0.67268	0.626185	1	-0.202297	-0.00416017	0.442504	-0.196107	-0.367229	-0.207835	0.242265	-0.408749	-0.466998	-0.158963	-0.357135	-0.493851	-0.449034	-0.536399	0.0731804	-0.412943	0.457803	0.0542114	0.129035	0.164946	-0.577164	-0.522725	-0.0512007	0.0524538	-0.470135	0.0849216	-0.196505	-0.37362	0.366372	-0.0457636
SO4	0.584954	0.35302	-0.643081	-0.31989	-0.280379	0.5911	0.0577418	-0.202297	1	-0.153985	-0.33576	0.00730702	-0.278385	0.419006	-0.0338395	0.72084	0.239105	0.50352	-0.137579	0.590616	0.0256945	-0.288328	-0.119895	0.158745	0.400579	0.181445	-0.189771	-0.0503794	0.613383	0.638779	-0.135799	-0.0701743	0.334403	-0.272568	0.0299477	0.476107	-0.40637	-0.304201
Cys	-0.00511648	-0.115851	0.223067	0.233538	-0.13597	0.0501024	-0.399126	-0.00416017	-0.153985	1	0.573569	-0.158864	-0.162022	-0.244963	0.0112467	0.0878397	0.243377	0.0443041	-0.215085	0.118056	-0.125567	0.399514	0.412427	-0.0930878	-0.0730623	0.379277	0.0697531	-0.133453	0.157164	0.141309	0.447681	0.395964	0.408247	0.567645	0.485582	0.0189597	0.51944	-0.0763438
GSH	-0.547592	-0.534077	0.524994	0.240415	0.44463	-0.578652	-0.279312	0.442504	-0.33576	0.573569	1	-0.526437	-0.496902	-0.359529	-0.345261	-0.430978	-0.0473206	-0.477856	-0.594211	-0.364991	-0.635978	-0.0450765	-0.112262	-0.449675	0.199803	-0.0765269	-0.2106	0.0373952	-0.283128	-0.477871	-0.111393	-0.0699844	-0.309153	0.200888	-0.22784	-0.334632	0.379574	-0.0914768
3-MSOP	0.18712	0.144734	-0.192954	-0.263253	-0.135074	0.220532	0.182229	-0.196107	0.00730702	-0.158864	-0.526437	1	0.671709	0.00766487	0.0928319	0.310807	0.408338	0.452972	0.808535	0.468548	0.821796	0.0748925	0.153347	0.0557329	-0.2575	0.0934946	0.0487852	-0.259018	-0.171643	0.179763	-0.0718582	0.0982578	0.0331178	-0.112005	0.0541867	0.266462	-0.267687	0.144664
4-MSOB	0.200561	0.351732	-0.297	-0.19407	-0.328775	0.192397	0.0745219	-0.367229	-0.278385	-0.162022	-0.496902	0.671709	1	0.16205	-0.14141	-0.0349179	0.246443	-0.0121706	0.967621	0.158662	0.890997	0.48336	0.37418	0.31391	-0.565476	0.0208426	0.182933	0.163821	-0.137751	-0.0823932	0.0899144	0.235493	-0.0893	0.159851	-0.08613	0.0230971	-0.110744	0.254485
7MSOH	0.337227	0.459617	-0.632458	-0.125466	-0.231829	0.469259	0.281959	-0.207835	0.419006	-0.244963	-0.359529	0.00766487	0.16205	1	0.915939	0.537512	0.465473	-0.0165435	0.248296	0.534233	0.377654	0.160618	0.186487	0.0989543	-0.050889	0.596114	0.132015	-0.205812	0.221785	0.437786	0.348613	0.481389	0.0203184	0.250357	-0.0353895	0.45021	0.028312	0.106764
4-MTB	-0.0931013	-0.293241	0.629171	0.602192	0.0237152	-0.0113879	0.20472	0.242265	-0.0338395	0.0112467	-0.345261	0.0928319	-0.14141	0.915939	1	0.286254	0.116576	0.66971	-0.106196	0.303475	0.0671057	-0.160236	0.337685	-0.380816	0.438759	0.602232	-0.070437	-0.625001	-0.148223	0.595222	0.691895	0.45069	0.45913	0.200368	0.865786	0.54801	0.286049	0.907587
I3M	0.677042	0.456032	-0.539851	-0.377845	-0.459035	0.835227	0.00826868	-0.408749	0.72084	0.0878397	-0.430978	0.310807	-0.0349179	0.537512	0.286254	1	0.631443	0.686103	0.14171	0.939445	0.363051	-0.03169	0.0406225	0.037245	0.128951	0.458659	-0.164849	-0.480339	0.466578	0.774762	0.127254	0.173468	0.51303	-0.0718588	0.37658	0.593902	-0.239629	-0.227623
4-MOIM	0.414172	0.288258	-0.299148	-0.20953	-0.357698	0.46691	-0.311851	-0.466998	0.239105	0.243377	-0.0473206	0.408338	0.246443	0.465473	0.116576	0.631443	1	0.347703	0.362858	0.827967	0.551313	0.104425	-0.0572341	-0.137703	0.00507049	0.330532	-0.323087	-0.530004	0.107213	0.49331	-0.0107619	0.196331	0.242374	-0.0370254	0.132273	0.521233	-0.211107	0.195003
1-MOIM	0.421022	0.0135971	-0.0733739	-0.369139	-0.245346	0.512711	0.0551087	-0.158963	0.50352	0.0443041	-0.477856	0.452972	-0.0121706	-0.0165435	0.66971	0.686103	0.347703	1	0.11285	0.639721	0.264109	-0.342144	-0.0320025	-0.0174841	0.426901	0.00178601	-0.314731	-0.280069	0.279716	0.608118	-0.166487	-0.140249	0.559384	-0.405614	0.537128	0.259621	-0.447863	-0.055297
aliphatic GSL	0.249859	0.370138	-0.379547	-0.23933	-0.307526	0.277467	0.152553	-0.357135	-0.137579	-0.215085	-0.594211	0.808535	0.967621	0.248296	-0.106196	0.14171	0.362858	0.11285	1	0.329963	0.959615	0.401836	0.348724	0.27198	-0.522475	0.12514	0.175965	0.0287863	-0.129222	0.0316445	0.0796002	0.26393	-0.068866	0.119333	-0.081425	0.160268	-0.158999	0.212673
indolic GSL	0.652781	0.464003	-0.504084	-0.391227	-0.505343	0.757076	-0.130013	-0.493851	0.590616	0.118056	-0.364991	0.468548	0.158662	0.534233	0.303475	0.939445	0.827967	0.639721	0.329963	1	0.556587	0.0609619	0.0288133	-0.0175381	0.0571764	0.412093	-0.253439	-0.561769	0.36253	0.748329	0.0653115	0.175401	0.454398	-0.079928	0.325044	0.657526	-0.301315	-0.0264964
total GSL	0.401871	0.455494	-0.452109	-0.327726	-0.431101	0.414865	0.0643097	-0.449034	0.0256945	-0.125567	-0.635978	0.821796	0.890997	0.377654	0.0671057	0.363051	0.551313	0.264109	0.959615	0.556587	1	0.426056	0.325701	0.215293	-0.4618	0.215555	0.0758225	-0.174006	0.00238757	0.271475	0.118491	0.288637	0.0723941	0.10458	0.0528698	0.353716	-0.225568	0.274138
APR2	0.395239	0.660285	-0.238642	-0.258881	-0.617089	0.165611	-0.345745	-0.536399	-0.288328	0.399514	-0.0450765	0.0748925	0.48336	0.160618	-0.160236	-0.03169	0.104425	-0.342144	0.401836	0.0609619	0.426056	1	0.305793	0.165496	-0.809994	0.181024	0.185769	-0.187239	0.258373	0.186791	0.497617	0.30787	0.0665179	0.514204	0.135202	0.117673	0.23232	0.256333
ATPS1	-0.00571132	0.147216	-0.289317	0.292467	-0.204841	0.107478	0.241603	0.0731804	-0.119895	0.412427	-0.112262	0.153347	0.37418	0.186487	0.337685	0.0406225	-0.0572341	-0.0320025	0.348724	0.0288133	0.325701	0.305793	1	0.581539	-0.155996	0.615005	0.759822	0.292433	0.145855	0.0654667	0.758407	0.742906	0.437519	0.805687	0.516773	0.148345	0.457813	-0.0832067
SULTR1.1	0.435947	0.537242	-0.649424	0.0609026	-0.53702	0.329223	-0.039949	-0.412943	0.158745	-0.0930878	-0.449675	0.0557329	0.31391	0.0989543	-0.380816	0.037245	-0.137703	-0.0174841	0.27198	-0.0175381	0.215293	0.165496	0.581539	1	-0.102788	0.142332	0.550744	0.500809	0.446572	0.151839	0.295892	0.20857	0.567976	0.256499	0.28588	0.260193	-0.174017	-0.28768
SULTR1.2	-0.217184	-0.486038	0.181595	-0.0103248	0.372841	-0.168795	0.206859	0.457803	0.400579	-0.0730623	0.199803	-0.2575	-0.565476	-0.050889	0.438759	0.128951	0.00507049	0.426901	-0.522475	0.0571764	-0.4618	-0.809994	-0.155996	-0.102788	1	-0.0779732	-0.320468	0.152245	0.00654811	0.124647	-0.314491	-0.217019	0.191467	-0.368722	0.133919	-0.060046	-0.261988	-0.106328
SIR	0.0841166	0.22607	-0.397426	0.210252	-0.0501558	0.310572	0.35494	0.0542114	0.181445	0.379277	-0.0765269	0.0934946	0.0208426	0.596114	0.602232	0.458659	0.330532	0.00178601	0.12514	0.412093	0.215555	0.181024	0.615005	0.142332	-0.0779732	1	0.572218	-0.129509	0.21641	0.37234	0.803397	0.90853	0.254645	0.757018	0.302222	0.25027	0.612339	-0.181656
SAL1	-0.149113	0.102561	-0.280928	0.52048	0.00186242	-0.0546869	0.322763	0.129035	-0.189771	0.0697531	-0.2106	0.0487852	0.182933	0.132015	-0.070437	-0.164849	-0.323087	-0.314731	0.175965	-0.253439	0.0758225	0.185769	0.759822	0.550744	-0.320468	0.572218	1	0.345918	0.137325	-0.103993	0.734866	0.714143	0.214969	0.746667	0.256087	0.0291384	0.578329	-0.215841
AOP2	-0.19454	-0.0809309	-0.137258	0.203148	0.133011	-0.185645	0.224385	0.164946	-0.0503794	-0.133453	0.0373952	-0.259018	0.163821	-0.205812	-0.625001	-0.480339	-0.530004	-0.280069	0.0287863	-0.561769	-0.174006	-0.187239	0.292433	0.500809	0.152245	-0.129509	0.345918	1	0.101915	-0.442716	-0.0342416	0.0819768	-0.0668839	0.114023	-0.254104	-0.554255	0.117244	-0.38049
SOT17	0.760628	0.658831	-0.612632	-0.311681	-0.719725	0.518495	-0.328734	-0.577164	0.613383	0.157164	-0.283128	-0.171643	-0.137751	0.221785	-0.148223	0.466578	0.107213	0.279716	-0.129222	0.36253	0.00238757	0.258373	0.145855	0.446572	0.00654811	0.21641	0.137325	0.101915	1	0.71257	0.28795	0.18049	0.661543	0.114289	0.379924	0.250409	-0.141088	-0.262252
SOT18	0.770962	0.57418	-0.492947	-0.37937	-0.640536	0.638386	-0.184268	-0.522725	0.638779	0.141309	-0.477871	0.179763	-0.0823932	0.437786	0.595222	0.774762	0.49331	0.608118	0.0316445	0.748329	0.271475	0.186791	0.0654667	0.151839	0.124647	0.37234	-0.103993	-0.442716	0.71257	1	0.305998	0.220652	0.64377	0.00133193	0.535417	0.565071	-0.245103	0.146008
GSH1	0.0832972	0.30187	-0.216009	0.303802	-0.253739	0.154364	0.142661	-0.0512007	-0.135799	0.447681	-0.111393	-0.0718582	0.0899144	0.348613	0.691895	0.127254	-0.0107619	-0.166487	0.0796002	0.0653115	0.118491	0.497617	0.758407	0.295892	-0.314491	0.803397	0.734866	-0.0342416	0.28795	0.305998	1	0.88296	0.369723	0.911688	0.533371	0.122597	0.721251	0.0466451
GSH2	-0.033227	0.166135	-0.285458	0.349104	-0.0612417	0.144053	0.304331	0.0524538	-0.0701743	0.395964	-0.0699844	0.0982578	0.235493	0.481389	0.45069	0.173468	0.196331	-0.140249	0.26393	0.175401	0.288637	0.30787	0.742906	0.20857	-0.217019	0.90853	0.714143	0.0819768	0.18049	0.220652	0.88296	1	0.204022	0.871199	0.309987	0.0572999	0.728407	-0.00636202
BCAT4	0.593395	0.371578	-0.332397	-0.0263107	-0.675203	0.534311	-0.348281	-0.470135	0.334403	0.408247	-0.309153	0.0331178	-0.0893	0.0203184	0.45913	0.51303	0.242374	0.559384	-0.068866	0.454398	0.0723941	0.0665179	0.437519	0.567976	0.191467	0.254645	0.214969	-0.0668839	0.661543	0.64377	0.369723	0.204022	1	0.171616	0.861498	0.433723	-0.143566	-0.163368
SOT16	-0.124042	0.16959	-0.154636	0.393186	-0.10116	-0.0360989	0.112039	0.0849216	-0.272568	0.567645	0.200888	-0.112005	0.159851	0.250357	0.200368	-0.0718588	-0.0370254	-0.405614	0.119333	-0.079928	0.10458	0.514204	0.805687	0.256499	-0.368722	0.757018	0.746667	0.114023	0.114289	0.00133193	0.911688	0.871199	0.171616	1	0.315284	0.0215371	0.815677	-0.0355265
GSTF11	0.297647	0.109309	0.0341971	0.074391	-0.461507	0.313192	-0.193275	-0.196505	0.0299477	0.485582	-0.22784	0.0541867	-0.08613	-0.0353895	0.865786	0.37658	0.132273	0.537128	-0.081425	0.325044	0.0528698	0.135202	0.516773	0.28588	0.133919	0.302222	0.256087	-0.254104	0.379924	0.535417	0.533371	0.309987	0.861498	0.315284	1	0.30581	0.104871	0.0915912
PHO2	0.508876	0.408269	-0.535151	0.00342532	-0.456638	0.474512	-0.258607	-0.37362	0.476107	0.0189597	-0.334632	0.266462	0.0230971	0.45021	0.54801	0.593902	0.521233	0.259621	0.160268	0.657526	0.353716	0.117673	0.148345	0.260193	-0.060046	0.25027	0.0291384	-0.554255	0.250409	0.565071	0.122597	0.0572999	0.433723	0.0215371	0.30581	1	-0.353326	0.209311
PHT1;4	-0.454155	-0.219431	0.258534	0.55587	0.308266	-0.230949	0.213035	0.366372	-0.40637	0.51944	0.379574	-0.267687	-0.110744	0.028312	0.286049	-0.239629	-0.211107	-0.447863	-0.158999	-0.301315	-0.225568	0.23232	0.457813	-0.174017	-0.261988	0.612339	0.578329	0.117244	-0.141088	-0.245103	0.721251	0.728407	-0.143566	0.815677	0.104871	-0.353326	1	-0.0787716
PHT1;5	-0.0974993	-0.0863928	0.296113	0.112453	-0.0585209	-0.256082	-0.2209	-0.0457636	-0.304201	-0.0763438	-0.0914768	0.144664	0.254485	0.106764	0.907587	-0.227623	0.195003	-0.055297	0.212673	-0.0264964	0.274138	0.256333	-0.0832067	-0.28768	-0.106328	-0.181656	-0.215841	-0.38049	-0.262252	0.146008	0.0466451	-0.00636202	-0.163368	-0.0355265	0.0915912	0.209311	-0.0787716	1
S* - Baxter et al., 2007
S** - Campos et al., 2021

## Sheet: Supp.Tab.S6
Supplementary Table S6. P-value matrix of quantified mean traits.
Row	S*	S**	Prin1	Prin2	Prin3	Mean(uptake root)	NO3	PO4	SO4	Cys	GSH	3-MSOP	4-MSOB	7MSOH	4-MTB	I3M	4-MOIM	1-MOIM	aliphatic GSL	indolic GSL	total GSL	APR2	ATPS1	SULTR1.1	SULTR1.2	SIR	SAL1	AOP2	SOT17	SOT18	GSH1	GSH2	BCAT4	SOT16	GSTF11	PHO2	PHT1;4	PHT1;5
S*	0	3.35718e-05	0.00279231	0.0472229	6.2029e-06	0.000127869	0.139572	2.48425e-05	0.0219901	0.98615	0.0426675	0.504275	0.47355	0.219007	0.860752	0.005563	0.12483	0.118091	0.369125	0.008335	0.137581	0.1619	0.98454	0.119175	0.476005	0.774956	0.610911	0.505124	0.00158526	0.00124647	0.777098	0.910219	0.0252884	0.672669	0.301358	0.0631204	0.102826	0.740201
S**	3.35718e-05	0	0.000548513	0.0763051	3.3819e-05	0.00738549	0.303137	8.08031e-05	0.19682	0.693291	0.0491543	0.606801	0.198572	0.0847701	0.572747	0.0875445	0.297462	0.961641	0.174465	0.0814611	0.0879663	0.0101674	0.615508	0.0475749	0.0921808	0.437067	0.727171	0.78329	0.010394	0.0317674	0.294219	0.570283	0.190829	0.562177	0.709905	0.147271	0.451002	0.769015
Prin1	0.00279231	0.000548513	0	0.332012	0.023362	0.00833264	0.888883	0.0359067	0.00970634	0.443343	0.0538989	0.490828	0.282384	0.0114039	0.180774	0.0377813	0.27875	0.794962	0.162918	0.0553653	0.0906541	0.411283	0.31573	0.0119555	0.55268	0.159381	0.330593	0.639844	0.0198488	0.0732929	0.458267	0.32252	0.245579	0.597608	0.907608	0.0486142	0.372141	0.303975
Prin2	0.0472229	0.0763051	0.332012	0	0.153244	0.335561	0.993245	0.19302	0.245109	0.421655	0.407711	0.343134	0.488275	0.655929	0.2059	0.164968	0.453565	0.175721	0.390289	0.149304	0.233085	0.371477	0.310251	0.836149	0.973295	0.470619	0.0563759	0.486077	0.278016	0.180962	0.290986	0.22118	0.928858	0.164289	0.800466	0.990728	0.0390177	0.701907
Prin3	6.2029e-06	3.3819e-05	0.023362	0.153244	0	0.00642388	0.0245608	2.16054e-06	0.311449	0.643017	0.111173	0.631251	0.231503	0.405752	0.964434	0.0852165	0.190537	0.378119	0.264846	0.0546601	0.108639	0.0187259	0.482374	0.0476841	0.209588	0.864794	0.994958	0.65033	0.0037055	0.0135903	0.381388	0.835248	0.00805584	0.730771	0.0966861	0.100723	0.283594	0.842483
Mean(uptake root)	0.000127869	0.00738549	0.00833264	0.335561	0.00642388	0	0.657041	0.00599813	0.0203087	0.864937	0.0301604	0.429635	0.492103	0.0776183	0.982919	0.000106343	0.0793194	0.0506648	0.316712	0.00108286	0.124136	0.571517	0.714579	0.250392	0.581456	0.27982	0.852696	0.525154	0.0574914	0.0140103	0.59826	0.623201	0.0490363	0.902491	0.275569	0.0864577	0.426965	0.376855
NO3	0.139572	0.303137	0.888883	0.993245	0.0245608	0.657041	0	0.0125096	0.83804	0.157441	0.3335	0.515681	0.791819	0.308613	0.69721	0.976668	0.257836	0.845342	0.587286	0.644207	0.819882	0.225959	0.405325	0.892144	0.49772	0.213026	0.260363	0.440583	0.251139	0.528287	0.626596	0.290103	0.222345	0.702956	0.50795	0.372002	0.464629	0.447899
PO4	2.48425e-05	8.08031e-05	0.0359067	0.19302	2.16054e-06	0.00599813	0.0125096	0	0.469649	0.988739	0.113097	0.48363	0.178141	0.457309	0.643712	0.130347	0.0792549	0.571482	0.191285	0.061346	0.0931448	0.0479917	0.803655	0.142245	0.115696	0.853964	0.660199	0.573086	0.0306883	0.0551341	0.862002	0.858655	0.0898117	0.772854	0.500746	0.18821	0.197608	0.876548
SO4	0.0219901	0.19682	0.00970634	0.245109	0.311449	0.0203087	0.83804	0.469649	0	0.599169	0.240541	0.979381	0.315048	0.120048	0.94926	0.00242817	0.390747	0.0556834	0.624877	0.0204373	0.927576	0.317462	0.683084	0.587785	0.174968	0.534734	0.515819	0.864197	0.0196562	0.0139328	0.643441	0.811586	0.242566	0.345787	0.919052	0.0852579	0.149347	0.29032
Cys	0.98615	0.693291	0.443343	0.421655	0.643017	0.864937	0.157441	0.988739	0.599169	0	0.0319919	0.587501	0.579997	0.398622	0.983131	0.765245	0.401778	0.880459	0.460239	0.687718	0.668852	0.176226	0.161372	0.762293	0.821472	0.201205	0.820866	0.663822	0.608111	0.64517	0.125025	0.180457	0.166088	0.0430184	0.0925321	0.95098	0.0688739	0.804222
GSH	0.0426675	0.0491543	0.0538989	0.407711	0.111173	0.0301604	0.3335	0.113097	0.240541	0.0319919	0	0.0531241	0.0706661	0.206749	0.502686	0.123927	0.872379	0.0839557	0.0250374	0.199432	0.0144922	0.883746	0.715006	0.123149	0.533548	0.803761	0.489799	0.903465	0.348577	0.0986116	0.717131	0.820281	0.304036	0.51048	0.454069	0.263749	0.200824	0.766303
3-MSOP	0.504275	0.606801	0.490828	0.343134	0.631251	0.429635	0.515681	0.48363	0.979381	0.587501	0.0531241	0	0.0060985	0.978372	0.861152	0.259517	0.130772	0.0899636	0.000263531	0.0781303	0.000171005	0.799146	0.600702	0.849907	0.395693	0.750556	0.868459	0.371216	0.557381	0.538591	0.807141	0.738244	0.910513	0.703044	0.85403	0.357124	0.354833	0.62171
4-MSOB	0.47355	0.198572	0.282384	0.488275	0.231503	0.492103	0.791819	0.178141	0.315048	0.579997	0.0706661	0.0060985	0	0.563936	0.789299	0.901679	0.375922	0.965663	3.76974e-09	0.572222	8.34315e-06	0.0799482	0.187497	0.274409	0.0440015	0.943619	0.531332	0.57574	0.638631	0.779462	0.759847	0.417665	0.761445	0.585151	0.769701	0.937531	0.70625	0.379941
7MSOH	0.219007	0.0847701	0.0114039	0.655929	0.405752	0.0776183	0.308613	0.457309	0.120048	0.398622	0.206749	0.978372	0.563936	0	0.0103024	0.0387835	0.080373	0.953336	0.372226	0.0402216	0.165199	0.583329	0.523243	0.736448	0.868865	0.0244587	0.652797	0.480254	0.446036	0.117449	0.221874	0.0813671	0.945035	0.387982	0.904399	0.106229	0.923461	0.716402
4-MTB	0.860752	0.572747	0.180774	0.2059	0.964434	0.982919	0.69721	0.643712	0.94926	0.983131	0.502686	0.861152	0.789299	0.0103024	0	0.582347	0.825928	0.145621	0.841304	0.558762	0.899493	0.761703	0.512726	0.45639	0.384094	0.205862	0.894519	0.18457	0.779294	0.212608	0.127769	0.369737	0.359697	0.703471	0.0258112	0.260273	0.582629	0.0124156
I3M	0.005563	0.0875445	0.0377813	0.164968	0.0852165	0.000106343	0.976668	0.130347	0.00242817	0.765245	0.123927	0.259517	0.901679	0.0387835	0.582347	0	0.0115775	0.00473897	0.614415	2.06003e-07	0.183507	0.914358	0.890335	0.899409	0.674593	0.0990337	0.573313	0.0821306	0.092603	0.00113752	0.664639	0.553135	0.0606429	0.80714	0.184456	0.0251323	0.409293	0.433839
4-MOIM	0.12483	0.297462	0.27875	0.453565	0.190537	0.0793194	0.257836	0.0792549	0.390747	0.401778	0.872379	0.130772	0.375922	0.080373	0.825928	0.0115775	0	0.20412	0.183757	0.000138161	0.0331474	0.722388	0.845908	0.63875	0.986884	0.2484	0.259859	0.0512428	0.715256	0.073049	0.970873	0.501134	0.403782	0.9	0.652157	0.0559572	0.468774	0.50409
1-MOIM	0.118091	0.961641	0.794962	0.175721	0.378119	0.0506648	0.845342	0.571482	0.0556834	0.880459	0.0839557	0.0899636	0.965663	0.953336	0.145621	0.00473897	0.20412	0	0.688838	0.0102203	0.341508	0.231154	0.913516	0.952694	0.145712	0.995165	0.273089	0.332137	0.332771	0.0210371	0.569455	0.632498	0.03754	0.150178	0.0476309	0.370064	0.108289	0.851069
aliphatic GSL	0.369125	0.174465	0.162918	0.390289	0.264846	0.316712	0.587286	0.191285	0.624877	0.460239	0.0250374	0.000263531	3.76974e-09	0.372226	0.841304	0.614415	0.183757	0.688838	0	0.22972	1.55465e-08	0.15438	0.221716	0.34687	0.0669852	0.66992	0.547347	0.922182	0.659735	0.91448	0.786778	0.361885	0.815043	0.684498	0.781996	0.58416	0.587179	0.465406
indolic GSL	0.008335	0.0814611	0.0553653	0.149304	0.0546601	0.00108286	0.644207	0.061346	0.0204373	0.687718	0.199432	0.0781303	0.572222	0.0402216	0.558762	2.06003e-07	0.000138161	0.0102203	0.22972	0	0.0311646	0.835992	0.922109	0.952548	0.852813	0.143151	0.381971	0.0365612	0.202709	0.00207974	0.82445	0.54865	0.102619	0.785919	0.256817	0.0106007	0.295151	0.928357
total GSL	0.137581	0.0879663	0.0906541	0.233085	0.108639	0.124136	0.819882	0.0931448	0.927576	0.668852	0.0144922	0.000171005	8.34315e-06	0.165199	0.899493	0.183507	0.0331474	0.341508	1.55465e-08	0.0311646	0	0.128759	0.2558	0.459794	0.112146	0.459237	0.796699	0.551886	0.993537	0.347801	0.686621	0.316921	0.805728	0.721993	0.857544	0.214721	0.438113	0.342905
APR2	0.1619	0.0101674	0.411283	0.371477	0.0187259	0.571517	0.225959	0.0479917	0.317462	0.176226	0.883746	0.799146	0.0799482	0.583329	0.761703	0.914358	0.722388	0.231154	0.15438	0.835992	0.128759	0	0.287676	0.571788	0.000789115	0.535697	0.524872	0.521539	0.37245	0.522554	0.0701978	0.284246	0.821255	0.0599559	0.644912	0.688686	0.42415	0.376371
ATPS1	0.98454	0.615508	0.31573	0.310251	0.482374	0.714579	0.405325	0.803655	0.683084	0.161372	0.715006	0.600702	0.187497	0.523243	0.512726	0.890335	0.845908	0.913516	0.221716	0.922109	0.2558	0.287676	0	0.0291553	0.610814	0.0192447	0.00161448	0.310309	0.618813	0.824039	0.00166679	0.00233328	0.117699	0.000504032	0.058471	0.61277	0.0997387	0.777334
SULTR1.1	0.119175	0.0475749	0.0119555	0.836149	0.0476841	0.250392	0.892144	0.142245	0.587785	0.762293	0.123149	0.849907	0.274409	0.736448	0.45639	0.899409	0.63875	0.952694	0.34687	0.952548	0.459794	0.571788	0.0291553	0	0.738266	0.627401	0.0412495	0.0681368	0.109434	0.604332	0.304353	0.474257	0.0341012	0.376051	0.321774	0.368972	0.551859	0.3186
SULTR1.2	0.476005	0.0921808	0.55268	0.973295	0.209588	0.581456	0.49772	0.115696	0.174968	0.821472	0.533548	0.395693	0.0440015	0.868865	0.384094	0.674593	0.986884	0.145712	0.0669852	0.852813	0.112146	0.000789115	0.610814	0.738266	0	0.800119	0.285737	0.619523	0.983062	0.684945	0.295323	0.476347	0.530906	0.215065	0.662712	0.845504	0.387213	0.72955
SIR	0.774956	0.437067	0.159381	0.470619	0.864794	0.27982	0.213026	0.853964	0.534734	0.201205	0.803761	0.750556	0.943619	0.0244587	0.205862	0.0990337	0.2484	0.995165	0.66992	0.143151	0.459237	0.535697	0.0192447	0.627401	0.800119	0	0.0324924	0.659021	0.457412	0.189848	0.000537876	6.92576e-06	0.379631	0.0017195	0.293627	0.388153	0.0199245	0.53425
SAL1	0.610911	0.727171	0.330593	0.0563759	0.994958	0.852696	0.260363	0.660199	0.515819	0.820866	0.489799	0.868459	0.531332	0.652797	0.894519	0.573313	0.259859	0.273089	0.547347	0.381971	0.796699	0.524872	0.00161448	0.0412495	0.285737	0.0324924	0	0.225711	0.63968	0.723497	0.00275348	0.00411528	0.460487	0.002155	0.376846	0.921233	0.0302743	0.458626
AOP2	0.505124	0.78329	0.639844	0.486077	0.65033	0.525154	0.440583	0.573086	0.864197	0.663822	0.903465	0.371216	0.57574	0.480254	0.18457	0.0821306	0.0512428	0.332137	0.922182	0.0365612	0.551886	0.521539	0.310309	0.0681368	0.619523	0.659021	0.225711	0	0.728831	0.112904	0.907488	0.780552	0.820286	0.697921	0.38068	0.0397109	0.689768	0.179571
SOT17	0.00158526	0.010394	0.0198488	0.278016	0.0037055	0.0574914	0.251139	0.0306883	0.0196562	0.608111	0.348577	0.557381	0.638631	0.446036	0.779294	0.092603	0.715256	0.332771	0.659735	0.202709	0.993537	0.37245	0.618813	0.109434	0.983062	0.457412	0.63968	0.728831	0	0.004237	0.318125	0.536922	0.00997447	0.697248	0.180274	0.387879	0.630443	0.365058
SOT18	0.00124647	0.0317674	0.0732929	0.180962	0.0135903	0.0140103	0.528287	0.0551341	0.0139328	0.64517	0.0986116	0.538591	0.779462	0.117449	0.212608	0.00113752	0.073049	0.0210371	0.91448	0.00207974	0.347801	0.522554	0.824039	0.604332	0.684945	0.189848	0.723497	0.112904	0.004237	0	0.287336	0.448422	0.0129767	0.996394	0.0484811	0.0352369	0.398345	0.618441
GSH1	0.777098	0.294219	0.458267	0.290986	0.381388	0.59826	0.626596	0.862002	0.643441	0.125025	0.717131	0.807141	0.759847	0.221874	0.127769	0.664639	0.970873	0.569455	0.786778	0.82445	0.686621	0.0701978	0.00166679	0.304353	0.295323	0.000537876	0.00275348	0.907488	0.318125	0.287336	0	2.87079e-05	0.193227	5.64883e-06	0.0495116	0.676291	0.00359925	0.874187
GSH2	0.910219	0.570283	0.32252	0.22118	0.835248	0.623201	0.290103	0.858655	0.811586	0.180457	0.820281	0.738244	0.417665	0.0813671	0.369737	0.553135	0.501134	0.632498	0.361885	0.54865	0.316921	0.284246	0.00233328	0.474257	0.476347	6.92576e-06	0.00411528	0.780552	0.536922	0.448422	2.87079e-05	0	0.484163	4.96615e-05	0.280775	0.845733	0.00313253	0.982779
BCAT4	0.0252884	0.190829	0.245579	0.928858	0.00805584	0.0490363	0.222345	0.0898117	0.242566	0.166088	0.304036	0.910513	0.761445	0.945035	0.359697	0.0606429	0.403782	0.03754	0.815043	0.102619	0.805728	0.821255	0.117699	0.0341012	0.530906	0.379631	0.460487	0.820286	0.00997447	0.0129767	0.193227	0.484163	0	0.557444	7.51127e-05	0.121286	0.624388	0.576811
SOT16	0.672669	0.562177	0.597608	0.164289	0.730771	0.902491	0.702956	0.772854	0.345787	0.0430184	0.51048	0.703044	0.585151	0.387982	0.703471	0.80714	0.9	0.150178	0.684498	0.785919	0.721993	0.0599559	0.000504032	0.376051	0.215065	0.0017195	0.002155	0.697921	0.697248	0.996394	5.64883e-06	4.96615e-05	0.557444	0	0.272202	0.941743	0.000375798	0.904031
GSTF11	0.301358	0.709905	0.907608	0.800466	0.0966861	0.275569	0.50795	0.500746	0.919052	0.0925321	0.454069	0.85403	0.769701	0.904399	0.0258112	0.184456	0.652157	0.0476309	0.781996	0.256817	0.857544	0.644912	0.058471	0.321774	0.662712	0.293627	0.376846	0.38068	0.180274	0.0484811	0.0495116	0.280775	7.51127e-05	0.272202	0	0.287647	0.721245	0.755492
PHO2	0.0631204	0.147271	0.0486142	0.990728	0.100723	0.0864577	0.372002	0.18821	0.0852579	0.95098	0.263749	0.357124	0.937531	0.106229	0.260273	0.0251323	0.0559572	0.370064	0.58416	0.0106007	0.214721	0.688686	0.61277	0.368972	0.845504	0.388153	0.921233	0.0397109	0.387879	0.0352369	0.676291	0.845733	0.121286	0.941743	0.287647	0	0.215262	0.472654
PHT1;4	0.102826	0.451002	0.372141	0.0390177	0.283594	0.426965	0.464629	0.197608	0.149347	0.0688739	0.200824	0.354833	0.70625	0.923461	0.582629	0.409293	0.468774	0.108289	0.587179	0.295151	0.438113	0.42415	0.0997387	0.551859	0.387213	0.0199245	0.0302743	0.689768	0.630443	0.398345	0.00359925	0.00313253	0.624388	0.000375798	0.721245	0.215262	0	0.788952
PHT1;5	0.740201	0.769015	0.303975	0.701907	0.842483	0.376855	0.447899	0.876548	0.29032	0.804222	0.766303	0.62171	0.379941	0.716402	0.0124156	0.433839	0.50409	0.851069	0.465406	0.928357	0.342905	0.376371	0.777334	0.3186	0.72955	0.53425	0.458626	0.179571	0.365058	0.618441	0.874187	0.982779	0.576811	0.904031	0.755492	0.472654	0.788952	0
S* - Baxter et al., 2007
S** - Campos et al., 2021

## Sheet: Supp.Tab.S7
Supplementary Table S7. Pairwise correlations of all quantified mean traits.
Variable 1	Variable 2	Correlation	P-value
aliphatic GSL	4-MSOB	0.9676	3.76974e-09
total GSL	aliphatic GSL	0.9596	1.55465e-08
indolic GSL	I3M	0.9394	2.06003e-07
Prin3	PO4	0.9122	2.16054e-06
SOT16	GSH1	0.9117	5.64883e-06
S*	Prin3	-0.8961	6.2029e-06
GSH2	SIR	0.9085	6.92576e-06
total GSL	4-MSOB	0.891	8.34315e-06
S*	PO4	-0.87	2.48425e-05
GSH2	GSH1	0.883	2.87079e-05
S**	S*	0.8635	3.35718e-05
S**	Prin3	-0.8634	3.3819e-05
SOT16	GSH2	0.8712	4.96615e-05
GSTF11	BCAT4	0.8615	7.51127e-05
S**	PO4	-0.8425	8.08031e-05
I3M	S uptake	0.8352	0.000106343
S*	S uptake	0.8301	0.000127869
indolic GSL	4-MOIM	0.828	0.000138161
total GSL	3-MSOP	0.8218	0.000171005
Prin1	Bacterial titre	-0.8099	0.00025274
aliphatic GSL	3-MSOP	0.8085	0.00026353
PHT1;4	SOT16	0.8157	0.000375798
SOT16	ATPS1	0.8057	0.000504032
GSH1	SIR	0.8034	0.000537876
S**	Prin1	-0.7835	0.000548513
SULTR1.2	APR2	-0.81	0.000789115
indolic GSL	S uptake	0.7571	0.00108286
SOT18	I3M	0.7748	0.00113752
7MSOH	Bacterial titre	0.7545	0.00115154
SOT18	S*	0.771	0.00124647
SOT17	S*	0.7606	0.00158526
SAL1	ATPS1	0.7598	0.00161448
GSH1	ATPS1	0.7584	0.00166679
SOT16	SIR	0.757	0.0017195
SOT18	indolic GSL	0.7483	0.00207974
SOT16	SAL1	0.7467	0.002155
GSH2	ATPS1	0.7429	0.00233328
I3M	SO4	0.7208	0.00242817
GSH1	SAL1	0.7349	0.00275348
S*	Prin1	-0.714	0.00279231
Longitude	Latitude	0.7339	0.00280934
PHT1;4	GSH2	0.7284	0.00313253
PHT1;4	GSH1	0.7213	0.00359925
SOT17	Prin3	-0.7197	0.0037055
GSH2	SAL1	0.7141	0.00411528
SOT18	SOT17	0.7126	0.004237
PHT1;5	Longitude	-0.7107	0.00438432
1-MOIM	I3M	0.6861	0.00473897
I3M	S*	0.677	0.005563
PO4	S uptake	-0.6727	0.00599813
4-MSOB	3-MSOP	0.6717	0.0060985
Prin3	S uptake	-0.6686	0.00642388
S**	S uptake	0.6603	0.00738549
BCAT4	Prin3	-0.6752	0.00805584
GSH	Latitude	0.6963	0.00819926
SULTR1.2	Camalexin	0.6954	0.00831501
Prin1	S uptake	-0.6528	0.00833264
indolic GSL	S*	0.6528	0.008335
Prin3	P.syringae	-0.6728	0.00836737
4-MTB	Longitude	-0.9232	0.00861525
Prin1	SO4	-0.6431	0.00970634
BCAT4	SOT17	0.6615	0.00997447
APR2	S**	0.6603	0.0101674
indolic GSL	1-MOIM	0.6397	0.0102203
4-MTB	7MSOH	0.9159	0.0103024
SOT17	S**	0.6588	0.010394
PHO2	indolic GSL	0.6575	0.0106007
7MSOH	Prin1	-0.6325	0.0114039
4-MOIM	I3M	0.6314	0.0115775
SULTR1.1	Prin1	-0.6494	0.0119555
PHT1;5	4-MTB	0.9076	0.0124156
PO4	NO3	0.6262	0.0125096
PO4	P.syringae	-0.6453	0.0126948
BCAT4	SOT18	0.6438	0.0129767
SOT18	Prin3	-0.6405	0.0135903
SOT18	SO4	0.6388	0.0139328
SOT18	S uptake	0.6384	0.0140103
total GSL	GSH	-0.636	0.0144922
APR2	Prin3	-0.6171	0.0187259
SIR	ATPS1	0.615	0.0192447
SOT18	Latitude	-0.6144	0.0193866
SOT17	SO4	0.6134	0.0196562
SOT17	Prin1	-0.6126	0.0198488
PHT1;4	SIR	0.6123	0.0199245
SO4	S uptake	0.5911	0.0203087
indolic GSL	SO4	0.5906	0.0204373
SOT18	1-MOIM	0.6081	0.0210371
S*	SO4	0.585	0.0219901
Prin3	Prin1	0.5802	0.023362
total GSL	Bacterial titre	0.5789	0.0237402
SIR	7MSOH	0.5961	0.0244587
Prin3	NO3	0.5762	0.0245608
aliphatic GSL	GSH	-0.5942	0.0250374
PHO2	I3M	0.5939	0.0251323
BCAT4	S*	0.5934	0.0252884
GSTF11	4-MTB	0.8658	0.0258112
NO3	P.syringae	-0.588	0.0269868
SULTR1.1	ATPS1	0.5815	0.0291553
SOT18	P.syringae	0.5787	0.0301562
GSH	S uptake	-0.5787	0.0301604
PHT1;4	SAL1	0.5783	0.0302743
SOT17	PO4	-0.5772	0.0306883
total GSL	indolic GSL	0.5566	0.0311646
SOT18	S**	0.5742	0.0317674
GSH	Cys	0.5736	0.0319919
SAL1	SIR	0.5722	0.0324924
Longitude	P.syringae	-0.5705	0.0331214
total GSL	4-MOIM	0.5513	0.0331474
aliphatic GSL	Bacterial titre	0.55	0.0336625
BCAT4	SULTR1.1	0.568	0.0341012
PHO2	SOT18	0.5651	0.0352369
Prin1	PO4	0.5444	0.0359067
AOP2	indolic GSL	-0.5618	0.0365612
BCAT4	1-MOIM	0.5594	0.03754
I3M	Prin1	-0.5399	0.0377813
S*	P.syringae	0.5575	0.0383361
I3M	7MSOH	0.5375	0.0387835
PHT1;4	Prin2	0.5559	0.0390177
PHO2	AOP2	-0.5543	0.0397109
indolic GSL	7MSOH	0.5342	0.0402216
SAL1	SULTR1.1	0.5507	0.0412495
Latitude	P.syringae	-0.5499	0.0416271
GSH	S*	-0.5476	0.0426675
SOT16	Cys	0.5676	0.0430184
SULTR1.2	4-MSOB	-0.5655	0.0440015
S*	Prin2	-0.5194	0.0472229
SULTR1.1	S**	0.5372	0.0475749
GSTF11	1-MOIM	0.5371	0.0476309
SULTR1.1	Prin3	-0.537	0.0476841
APR2	PO4	-0.5364	0.0479917
GSTF11	SOT18	0.5354	0.0484811
PHO2	Prin1	-0.5352	0.0486142
BCAT4	S uptake	0.5343	0.0490363
GSH	S**	-0.5341	0.0491543
GSTF11	GSH1	0.5334	0.0495116

## Sheet: Supp.Tab.S8
Supplementary Table S8. RT-qPCR primers used.
Symbol	At ID	F	R
APR2	AT1G62180	TCCAGAGAAAATGAAAGAGAAAGTT	CAACTGCAATCTCTGGATCG
ATPS1	AT1G34355	GGCACATGTTGAATGTGAGG	AGGAATTGGATAATGTAGGACTTGA
SULTR1;1	AT4G08620	CGGCCATCTACTTTTCCAAC	GCATTTTCTTGCTCCTCTCG
SULTR1;2	At1g78000	GATCAGCCTAAGTCTAAGCAGT	GCAGCCATCACTATCGCTCT
SIR	AT5G04590	ACTGCAATGGCTTGCCCAGCTTT	TCCCGCGCTCTGCCTCAGTTATT
SAL1	AT5G63980	CTGAAGGTGGTCCAAATGGT	TGATCTCCCCTCAGAAATCC
AOP2	AT4G03060	TGGTGCTAATGTTAACGCTGA	CATCATCACCACCAGTTTTAGC
SOT16	AT1G74100	CTTAACCCAATACGGTGGACA	GCGTGAAAAAGACCTTCGAG
SOT17	AT1G18590	AGCCTTAACTTTCGCAATCG	GAGAAGAGGGTTTGTTGAAACG
SOT18	AT1G74090	CCTCATCTCCACGTTTCCTC	CATACTCGATCAGGGGCTCT
GSH1	AT4G23100	ACATCGACTGTACTGGAATGACA	CCAGGGAGACAGGGAAGTTT
GSH2	AT5G27380	CCAGGTGTTCTCGAGAGGTT	CTCCAAAGCCCAGCAAAG
BCAT4	AT3G19710	GCAACTGGCAAAAACATTGAAG	AATTCCATTACGCAGTTTCGAG
GSTF11	AT3G03190	GAGTGGTTTGGTTACGTCTCG	AGCCGGTCTAGCCGAAAT
PHO2	AT2G33770	GGTTGACAAAATAGTTGAGCGT	CTTCTACAGTGCAAACAGTTCC
PHT1;1	AT5G43350	TTATCATTTCACGGCGATTGTC	ATCATTACCAAAGTGAGACCGT
PHT1;4	AT2G38940	CAGCATCAGGAAAATTAGGAGC	CAACACAATAAGCGAGTTCCTG
PHT1;5	AT2G32830	GTACTATGTTCTCTCGGGTCTG	GAAGGCATGGTCAAATGTACTC
